# Supplementary material for: Modelling viral encephalitis caused by herpes simplex virus 1 infection in cerebral organoids
Source: Nat Microbiol. 2023 Jun 22;8(7):1252–66. doi: 10.1038/s41564-023-01405-y (PMC10322700; doi:10.1038/s41564-023-01405-y)
Supplement: Source Data Fig. 3 — Statistical source data. [file 41564_2023_1405_MOESM6_ESM.xlsx]

## Sheet: Sheet1
	CTRL	+HSV-1 1dpi	+HSV-1 3dpi	+HSV-1 3dpi +ACV
Mixed Neurons	24.2	15.4	7.4	4.3
Thalamic Neurons 2	3.2	4.4	0.5	1.3
Cortical Neurons	15.4	8.6	5.5	6.5
Hindbrain Neurons 1	1.2	2.3	5.4	8.9
Thalamic Neurons 1	3.9	4.8	4.8	4.4
Hindbrain Neurons 2	1.6	1.1	0.5	4.1
Radial Glia G2M Phase	5.1	3.6	1.7	1.6
Radial Glia S Phase	12.7	5.8	1.4	1.2
Radial Glia G1 Phase	10.2	6.5	7.1	6.5
Intermediate Progenitors	7.4	3.7	1.5	2.3
Retinal Progenitors	2.2	0.7	6.3	13.7
Retinal Pigmented Cells	0.7	1.5	1	0.7
Mural Cells	0.6	0.4	0.2	0.3
Cortical Hem/Choroid Plexus	2.6	6.2	0.9	1.2
Astroglia	9	10.2	2.4	4.9
Highly infected 1	0	9.7	11	7.1
Highly infected 2	0	7	16	14.5
Highly infected 3	0	4.6	17	7.3
Highly infected 4	0	3.6	9.3	9.2
