# Supplementary material for: Modelling viral encephalitis caused by herpes simplex virus 1 infection in cerebral organoids
Source: Nat Microbiol. 2023 Jun 22;8(7):1252–66. doi: 10.1038/s41564-023-01405-y (PMC10322700; doi:10.1038/s41564-023-01405-y)
Supplement: Source Data Fig. 4 — Statistical source data. [file 41564_2023_1405_MOESM8_ESM.xlsx]

## Sheet: source_data_FIG_4a
ID	NES	contrast	cluster	-log10 adj, p-value
TNFa signaling via NFkB	2.07922	inf3dpi_ACVvsCTRL	Mixed Neurons	3.27183
Unfolded protein response	1.9976	inf3dpi_ACVvsCTRL	Mixed Neurons	2.94434
Hedgehog signaling	-2.05007	inf3dpi_ACVvsCTRL	Mixed Neurons	2.36343
Myc targets v2	1.86935	inf3dpi_ACVvsCTRL	Mixed Neurons	1.83202
Apoptosis	1.7252	inf3dpi_ACVvsCTRL	Mixed Neurons	1.48001
UV response up	1.67093	inf3dpi_ACVvsCTRL	Mixed Neurons	1.37633
Cholesterol homeostasis	-2.13529	inf3dpi_ACVvsCTRL	Cortical Neurons	3.48195
Estrogen response early	-2.09911	inf3dpi_ACVvsCTRL	Cortical Neurons	3.48195
Bile acid metabolism	-2.09272	inf3dpi_ACVvsCTRL	Cortical Neurons	3.12263
Peroxisome	-1.98185	inf3dpi_ACVvsCTRL	Cortical Neurons	2.9388
TNFa signaling via NFkB	2.09992	inf3dpi_ACVvsCTRL	Cortical Neurons	2.6926
Hedgehog signaling	-2.00763	inf3dpi_ACVvsCTRL	Cortical Neurons	2.52213
Fatty acid metabolism	-1.80044	inf3dpi_ACVvsCTRL	Cortical Neurons	2.27627
Myc targets v2	2.03891	inf3dpi_ACVvsCTRL	Cortical Neurons	2.27627
Wnt beta catenin signaling	1.80687	inf3dpi_ACVvsCTRL	Cortical Neurons	1.39488
mTORC1 signaling	-1.49703	inf3dpi_ACVvsCTRL	Cortical Neurons	1.31663
Adipogenesis	-1.51185	inf3dpi_ACVvsCTRL	Cortical Neurons	1.31663
Oxidative phosphorylation	-1.83769	inf1dpivsCTRL	Thalamic Neurons 1	3.34648
TNFa signaling via NFkB	2.69103	inf3dpi_ACVvsCTRL	Thalamic Neurons 1	8.3098
Unfolded protein response	2.05445	inf3dpi_ACVvsCTRL	Thalamic Neurons 1	3.54479
P53 pathway	2.01531	inf3dpi_ACVvsCTRL	Thalamic Neurons 1	3.54479
Apoptosis	2.03798	inf3dpi_ACVvsCTRL	Thalamic Neurons 1	3.49663
UV response up	1.87208	inf3dpi_ACVvsCTRL	Thalamic Neurons 1	3.08242
E2f targets	1.71305	inf3dpi_ACVvsCTRL	Thalamic Neurons 1	1.88722
Oxidative phosphorylation	-1.59502	inf3dpi_ACVvsCTRL	Thalamic Neurons 1	1.88002
Interferon gamma response	1.74188	inf3dpi_ACVvsCTRL	Thalamic Neurons 1	1.67777
Myc targets v1	1.49892	inf3dpi_ACVvsCTRL	Thalamic Neurons 1	1.58197
Hedgehog signaling	-1.68735	inf3dpi_ACVvsCTRL	Thalamic Neurons 1	1.57589
Apical junction	-1.60717	inf3dpi_ACVvsCTRL	Thalamic Neurons 1	1.4978
Myc targets v2	1.6945	inf3dpi_ACVvsCTRL	Thalamic Neurons 1	1.32886
Oxidative phosphorylation	-1.71491	inf1dpivsCTRL	Radial Glia G1 Phase	1.80686
Peroxisome	-1.821	inf1dpivsCTRL	Radial Glia G1 Phase	1.41145
mTORC1 signaling	-2.20969	inf3dpi_ACVvsCTRL	Radial Glia G1 Phase	6.81244
TNFa signaling via NFkB	2.40252	inf3dpi_ACVvsCTRL	Radial Glia G1 Phase	6.81244
Oxidative phosphorylation	-2.07512	inf3dpi_ACVvsCTRL	Radial Glia G1 Phase	5.68937
Fatty acid metabolism	-1.99244	inf3dpi_ACVvsCTRL	Radial Glia G1 Phase	3.88033
Glycolysis	-1.96172	inf3dpi_ACVvsCTRL	Radial Glia G1 Phase	3.72179
Peroxisome	-1.96625	inf3dpi_ACVvsCTRL	Radial Glia G1 Phase	3.05521
E2f targets	-1.68203	inf3dpi_ACVvsCTRL	Radial Glia G1 Phase	2.65654
Cholesterol homeostasis	-1.85349	inf3dpi_ACVvsCTRL	Radial Glia G1 Phase	2.2372
Myc targets v1	-1.5618	inf3dpi_ACVvsCTRL	Radial Glia G1 Phase	2.07653
Adipogenesis	-1.6719	inf3dpi_ACVvsCTRL	Radial Glia G1 Phase	2.05074
G2m checkpoint	-1.50648	inf3dpi_ACVvsCTRL	Radial Glia G1 Phase	1.70186
Il6 jak stat3 signaling	1.8601	inf3dpi_ACVvsCTRL	Radial Glia G1 Phase	1.62954
P53 pathway	1.58838	inf3dpi_ACVvsCTRL	Radial Glia G1 Phase	1.62954
Estrogen response late	-1.52479	inf3dpi_ACVvsCTRL	Radial Glia G1 Phase	1.4611
Interferon gamma response	1.59544	inf3dpi_ACVvsCTRL	Radial Glia G1 Phase	1.4611
Xenobiotic metabolism	-1.56609	inf3dpi_ACVvsCTRL	Radial Glia G1 Phase	1.4611
Bile acid metabolism	-1.64476	inf3dpi_ACVvsCTRL	Radial Glia G1 Phase	1.4611
Coagulation	-1.67381	inf3dpi_ACVvsCTRL	Radial Glia G1 Phase	1.4611
Il2 stat5 signaling	1.54661	inf3dpi_ACVvsCTRL	Radial Glia G1 Phase	1.33902

## Sheet: source_data_FIG_4d
Condition	Line	GAPDH	p-p65
CTRL	iPSC line 1	2573719	0.113643
CTRL	iPSC line 2	2310062	0.0862587
CTRL	iPSC line 2	4056619	0.0367774
CTRL	iPSC line 1	3644376	0.102308
CTRL	iPSC line 2	1402284	0.13594
CTRL	iPSC line 1	2461841	0.126554
HSV1	iPSC line 2	4026619	1.56309
HSV1	iPSC line 2	2448891	2.26455
HSV1	iPSC line 1	3214669	2.75445
HSV1	iPSC line 2	1861669	2.36271
HSV1	iPSC line 1	3493326	2.90638
HSV1	iPSC line 1	3330326	4.01472
HSV1+ACV	iPSC line 2	2733548	0.461354
HSV1+ACV	iPSC line 2	4484983	0.607149
HSV1+ACV	iPSC line 2	4358326	0.687263
HSV1+ACV	iPSC line 1	3106205	2.56526
HSV1+ACV	iPSC line 1	2826255	2.06269
HSV1+ACV	iPSC line 1	2834841	1.59263
