# Supplementary material for: Modelling viral encephalitis caused by herpes simplex virus 1 infection in cerebral organoids
Source: Nat Microbiol. 2023 Jun 22;8(7):1252–66. doi: 10.1038/s41564-023-01405-y (PMC10322700; doi:10.1038/s41564-023-01405-y)
Supplement: Source Data Fig. 6 — Statistical source data. [file 41564_2023_1405_MOESM10_ESM.xlsx]

## Sheet: source_data_Fig6b
Condition	Line	GAPDH	GFP	p-p65
CTRL	iPSC line 1	9316752	0	0.107717
CTRL	iPSC line 2	5812418	0	0.0184003
CTRL	iPSC line 2	4446518	0	0.0549563
CTRL	iPSC line 1	10696187	0	0.0242643
CTRL	iPSC line 1	9316752	0	0.0108776
HSV1	iPSC line 1	9610459	1.15897	2.59699
HSV1	iPSC line 2	7490489	1.86016	1.84342
HSV1	iPSC line 2	5647640	2.01882	3.40762
HSV1	iPSC line 1	6733146	2.7698	2.10518
HSV1	iPSC line 1	9610459	1.15897	0.538771
HSV1	iPSC line 1	9765924	2.661	1.11733
HSV1+ACV	iPSC line 1	9570116	0.0903181	0.785455
HSV1+ACV	iPSC line 2	7081610	0.580229	0.269277
HSV1+ACV	iPSC line 2	3607104	0.199049	0.612317
HSV1+ACV	iPSC line 1	7390560	1.03756	0.785927
HSV1+ACV	iPSC line 1	9570116	0.0903181	0.339039
HSV1+ACV	iPSC line 1	7008075	0.169705	0.353095
HSV1+ACV+CDDO-Me	iPSC line 1	8652338	0.0744438	0.355227
HSV1+ACV+CDDO-Me	iPSC line 2	4894861	0.124196	0.108296
HSV1+ACV+CDDO-Me	iPSC line 2	4547033	0.14598	0.372671
HSV1+ACV+CDDO-Me	iPSC line 1	9826167	0.127997	0.14664
HSV1+ACV+CDDO-Me	iPSC line 1	8652338	0.0744438	0.127053
HSV1+ACV+CDDO-Me	iPSC line 1	7097782	0.0566404	0.163935
HSV1+ACV+NEC1	iPSC line 1	9403581	0.0459444	0.116056
HSV1+ACV+NEC1	iPSC line 2	6043640	0.0476569	0.0218633
HSV1+ACV+NEC1	iPSC line 2	4592154	0.0202937	0.128102
HSV1+ACV+NEC1	iPSC line 1	10826602	0.0598135	0.0859165
HSV1+ACV+NEC1	iPSC line 1	9403581	0.0459444	0.059945
HSV1+ACV+NEC1	iPSC line 1	6120246	0	0.101701
HSV1+CDDO-Me	iPSC line 1	8478338	0.940438	2.34143
HSV1+CDDO-Me	iPSC line 2	5870589	1.4425	1.2387
HSV1+CDDO-Me	iPSC line 2	4646569	1.0382	4.0045
HSV1+CDDO-Me	iPSC line 1	8625045	1.92199	1.45919
HSV1+CDDO-Me	iPSC line 1	8478338	0.940438	1.1241
HSV1+NEC1	iPSC line 1	6684146	1.65456	1.65405
HSV1+NEC1	iPSC line 2	6652782	2.1582	0.630061
HSV1+NEC1	iPSC line 2	3754205	1.99428	4.32994
HSV1+NEC1	iPSC line 1	7874510	1.37512	1.01426
HSV1+NEC1	iPSC line 1	6684146	1.65456	1.20269

## Sheet: source_data_Fig6d
Condition	p-p65	GAPDH	ICP0	Day	Replicate	batch
Mock	0	5058154	0	3	1	1
Mock	0	5192861	0	3	2	1
Mock	0.0121746	11905945	0.036114	3	3	2
Mock	0.0731743	12789196	0.0217175	3	4	3
Mock	0.266291	3074991	0.0233262	3	5	4
HSV-1 KOS (wt)	0.500661	13023317	0.454113	2	4	3
HSV-1 KOS (wt)	2.1236	2841749	1.88705	2	5	4
HSV-1 KOS (wt)	0.359177	6210640	0.178649	3	1	1
HSV-1 KOS (wt)	0.100654	11432924	0.278471	3	2	1
HSV-1 KOS (wt)	0.791204	11716530	0.350816	3	3	2
HSV-1 ICP27 (mut.)	0.138101	7120539	0.0339991	3	1	1
HSV-1 ICP27 (mut.)	0.276654	5579518	0.0656136	3	2	1
HSV-1 ICP27 (mut.)	0.405224	10826167	0.198731	3	3	2
HSV-1 ICP27 (mut.)	0.583798	11698782	0.196164	4	4	3
HSV-1 ICP27 (mut.)	4.84093	1483991	0.692258	4	5	4
