# Supplementary material for: Modelling viral encephalitis caused by herpes simplex virus 1 infection in cerebral organoids
Source: Nat Microbiol. 2023 Jun 22;8(7):1252–66. doi: 10.1038/s41564-023-01405-y (PMC10322700; doi:10.1038/s41564-023-01405-y)
Supplement: Source Data Extended Data Fig. 2 — Statistical source data. [file 41564_2023_1405_MOESM12_ESM.xlsx]

## Sheet: Sheet1
																control			hsv
	Condition	Organoid	hpi	file name	processed file name (just to check and match…)	mean spike freg	corr	no			time	mean Freq	relative activity			mean	sem		mean	sem
	Control	26-11 Gline 4	0	iBO_4 Gline 26-11_20x_2_2021-01-29_AO_CF40_CalBryte590_HFS_15.23.14_1BGTHP2.tif - Z=0	'iBO_4 Gline 26-11_20x_2_2021-01-29_AO_CF40_CalBryte590_HFS_15.23.14_1BGTHP2.tif - Z=0.tif.mat'	0.0157407	0.0339359	45		Gline 4	0	0.0223049	1		0	1	0		1	0
			0	iBO_4 Gline 26-11_20x_3_2021-01-29_AO_CF40_CalBryte590_HFS_15.30.57_1BGTHP2.tif - Z=0	'iBO_4 Gline 26-11_20x_3_2021-01-29_AO_CF40_CalBryte590_HFS_15.30.57_1BGTHP2.tif - Z=0.tif.mat'	0.028869	0.0701391	42							24	1.34464	0.36768		0.585109	0.070458
			0	iBO_4 Gline 26-11_20x_5_2021-01-29_AO_CF40_CalBryte590_HFS_15.48.40_1BGTHP2.tif - Z=0											48	1.61044	0.50041		0.321095	0.151066
			24	iBO_4 Gline 26-11_20x_HSV1-_Ca_1_2021-01-30_AO_CF40_CalBryte590_HFS_18.00.26_1BGTHP2.tif - Z=0	'iBO_4 Gline 26-11_20x_HSV1-_Ca_1_2021-01-30_AO_CF40_CalBryte590_HFS_18.00.26_1BGTHP2.tif - Z=0.tif.mat'	0.0467199	0.0268545	47			24	0.0462766	2.07473
			24	iBO_4 Gline 26-11_20x_HSV1-_Ca_2_2021-01-30_AO_CF40_CalBryte590_HFS_18.08.21_1BGTHP2.tif - Z=0
			24	iBO_4 Gline 26-11_20x_HSV1-_Ca_3_2021-01-30_AO_CF40_CalBryte590_HFS_18.16.38_1BGTHP2.tif - Z=0	'iBO_4 Gline 26-11_20x_HSV1-_Ca_2_2021-01-30_AO_CF40_CalBryte590_HFS_18.08.21_1BGTHP2.tif - Z=0.tif.mat'	0.0458333	0.0303041	52
			48	iBO_4 Gline 26-11_20x_HSV1-_Ca_1_2021-01-31_AO_CF40_CalBryte590_HFS_18.46.59_1BGTHP2.tif - Z=0	'iBO_4 Gline 26-11_20x_HSV1-_Ca_1_2021-01-31_AO_CF40_CalBryte590_HFS_18.46.59_1BGTHP2.tif - Z=0.tif.mat'	0.0533163	0.331276	49			48	0.0575973	2.58227
			48	iBO_4 Gline 26-11_20x_HSV1-_GFP_3_2021-01-31_AO_CF40_CalBryte590_HFS_19.06.07_1BGTHP2.tif - Z=0	'iBO_4 Gline 26-11_20x_HSV1-_Ca_2_2021-01-31_AO_CF40_CalBryte590_HFS_18.58.08_1BGTHP2.tif - Z=0.tif.mat'	0.034809	0.24441	48
			48	iBO_4 Gline 26-11_20x_HSV1-_Ca_2_2021-01-31_AO_CF40_CalBryte590_HFS_18.58.08_1BGTHP2.tif - Z=0	'iBO_4 Gline 26-11_20x_HSV1-_GFP_3_2021-01-31_AO_CF40_CalBryte590_HFS_19.06.07_1BGTHP2.tif - Z=0.tif.mat'	0.0846667	0.178772	50
		26-11 Gline 1	0	iBO_1 Gline 26-11_20x_1_2021-02-01_AO_CF40_CalBryte590_HFS_22.56.02_1BGTHP2.tif - Z=0	'iBO_1 Gline 26-11_20x_1_2021-02-01_AO_CF40_CalBryte590_HFS_22.56.02_1BGTHP2.tif - Z=0.tif.mat'	0.0376736	0.42556	48		Gline 1	0	0.0303256	1
			0	iBO_1 Gline 26-11_20x_2_2021-02-01_AO_CF40_CalBryte590_HFS_23.02.58_1BGTHP2.tif - Z=0	'iBO_1 Gline 26-11_20x_2_2021-02-01_AO_CF40_CalBryte590_HFS_23.02.58_1BGTHP2.tif - Z=0.tif.mat'	0.0284188	0.359584	39
			0	iBO_1 Gline 26-11_20x_3_2021-02-01_AO_CF40_CalBryte590_HFS_23.11.19_1BGTHP2.tif - Z=1	'iBO_1 Gline 26-11_20x_3_2021-02-01_AO_CF40_CalBryte590_HFS_23.11.19_1BGTHP2.tif - Z=1.tif.mat'	0.0248843	0.399497	36
			24	iBO_1 Gline 26-11_20x_HSV1-_Ca_2_2021-02-03_AO_CF40_CalBryte590_HFS_09.35.52_1BGTHP2.tif - Z=0	'iBO_1 Gline 26-11_20x_HSV1-_Ca_2_2021-02-03_AO_CF40_CalBryte590_HFS_09.35.52_1BGTHP2.tif - Z=0.tif.mat'	0.0580285	0.451838	41			24	0.0273984	0.903475
			24	iBO_1 Gline 26-11_20x_HSV1-_Ca_1_2021-02-03_AO_CF40_CalBryte590_HFS_09.28.05_1BGTHP2.tif - Z=0	'iBO_1 Gline 26-11_20x_HSV1-_Ca_1_2021-02-03_AO_CF40_CalBryte590_HFS_09.28.05_1BGTHP2.tif - Z=0.tif.mat'	0.0125	0.535809	10
			24	iBO_1 Gline 26-11_20x_HSV1-_Ca_3_2021-02-03_AO_CF40_CalBryte590_HFS_09.43.23_1BGTHP2	'iBO_1 Gline 26-11_20x_HSV1-_Ca_3_2021-02-03_AO_CF40_CalBryte590_HFS_09.43.23_1BGTHP2.tif - Z=0.tif.mat'	0.0116667	0.36683	20
			48	iBO_1 Gline 26-11_20x_HSV1-_Ca_1_2021-02-04_AO_CF40_CalBryte590_HFS_11.09.15_1BGTHP2	'iBO_1 Gline 26-11_20x_HSV1-_Ca_1_2021-02-04_AO_CF40_CalBryte590_HFS_11.09.15_1BGTHP2.tif - Z=0.tif.mat'	0.0330556	0.337499	15			48	0.0403819	1.33161
			48	iBO_1 Gline 26-11_20x_HSV1-_Ca_2_2021-02-04_AO_CF40_CalBryte590_HFS_11.16.53_1BGTHP2.tif - Z=0	'iBO_1 Gline 26-11_20x_HSV1-_Ca_2_2021-02-04_AO_CF40_CalBryte590_HFS_11.16.53_1BGTHP2.tif - Z=0.tif.mat'	0.0427778	0.382949	30
			48	iBO_1 Gline 26-11_20x_HSV1-_Ca_3_2021-02-04_AO_CF40_CalBryte590_HFS_11.23.24_1BGTHP2.tif - Z=0	'iBO_1 Gline 26-11_20x_HSV1-_Ca_3_2021-02-04_AO_CF40_CalBryte590_HFS_11.23.24_1BGTHP2.tif - Z=0.tif.mat'	0.0453125	0.347628	24
		26-11 Gline 7	0	iBO_7 Gline 26-11_20x_2_2021-02-01_AO_CF40_CalBryte590_HFS_21.41.09_1BGTHP2.tif - Z=0	'iBO_7 Gline 26-11_20x_2_2021-02-01_AO_CF40_CalBryte590_HFS_21.41.09_1BGTHP2.tif - Z=0.tif.mat'	0.0888211	0.153057	41		Gline 7	0	0.0410264	1
			0	iBO_7 Gline 26-11_20x_1_2021-02-01_AO_CF40_CalBryte590_HFS_21.30.42_1BGTHP2.tif - Z=0	'iBO_7 Gline 26-11_20x_1_2021-02-01_AO_CF40_CalBryte590_HFS_21.30.42_1BGTHP2.tif - Z=0.tif.mat'	0.0156028	0.176887	47
			0	iBO_7 Gline 26-11_20x_3_2021-02-01_AO_CF40_CalBryte590_HFS_21.48.40_1BGTHP2.tif - Z=0	'iBO_7 Gline 26-11_20x_3_2021-02-01_AO_CF40_CalBryte590_HFS_21.48.40_1BGTHP2.tif - Z=0.tif.mat'	0.0186553	0.0707361	44
			24	iBO_7 Gline 26-11_20x_HSV1-_Ca_1_2021-02-03_AO_CF40_CalBryte590_HFS_10.10.09_1BGTHP2.tif - Z=1	'iBO_7 Gline 26-11_20x_HSV1-_Ca_1_2021-02-03_AO_CF40_CalBryte590_HFS_10.10.09_1BGTHP2.tif - Z=1.tif.mat'	0.077381	0.118243	70			24	0.0433124	1.05572
			24	iBO_7 Gline 26-11_20x_HSV1-_Ca_2_2021-02-03_AO_CF40_CalBryte590_HFS_10.17.28_1BGTHP2	'iBO_7 Gline 26-11_20x_HSV1-_Ca_2_2021-02-03_AO_CF40_CalBryte590_HFS_10.17.28_1BGTHP2.tif - Z=0.tif.mat'	0.00902778	0.160494	48
			24	iBO_7 Gline 26-11_20x_HSV1-_Ca_3_2021-02-03_AO_CF40_CalBryte590_HFS_10.26.49_1BGTHP2	'iBO_7 Gline 26-11_20x_HSV1-_Ca_3_2021-02-03_AO_CF40_CalBryte590_HFS_10.26.49_1BGTHP2.tif - Z=1.tif.mat'	0.0435284	0.123321	47
			48	iBO_7 Gline 26-11_20x_HSV1-_Ca_1_2021-02-04_AO_CF40_CalBryte590_HFS_11.47.13_1BGTHP2.tif - Z=0	'iBO_7 Gline 26-11_20x_HSV1-_Ca_1_2021-02-04_AO_CF40_CalBryte590_HFS_11.47.13_1BGTHP2.tif - Z=0-1_999.tif.mat'	0.035195	0.376529	47			48	0.037639	0.917433
			48	iBO_7 Gline 26-11_20x_HSV1-_Ca_2_2021-02-04_AO_CF40_CalBryte590_HFS_12.05.45_1BGTHP2.tif - Z=0	'iBO_7 Gline 26-11_20x_HSV1-_Ca_2_2021-02-04_AO_CF40_CalBryte590_HFS_12.05.45_1BGTHP2.tif - Z=0-1_999.tif.mat'	0.0499094	0.326998	46
			48	iBO_7 Gline 26-11_20x_HSV1-_Ca_3_2021-02-04_AO_CF40_CalBryte590_HFS_12.13.51_1BGTHP2.tif - Z=0	'iBO_7 Gline 26-11_20x_HSV1-_Ca_3_2021-02-04_AO_CF40_CalBryte590_HFS_12.13.51_1BGTHP2.tif - Z=0-1_999.tif.mat'	0.0278125	0.248005	40
	Infected	26-11 Gline 6	0	iBO_6 Gline 26-11_20x_5_2021-01-28_AO_CF40_CalBryte590_HFS_17.05.53_1BGTHP2	'iBO_6 Gline 26-11_20x_5_2021-01-28_AO_CF40_CalBryte590_HFS_17.05.53_1BGTHP2.tif.mat'	0.0534091	0.0264804	33		Gline 6	0	0.050488	1
			0	MAX_iBO_6 Gline 26-11_20x_2_2021-01-28_AO_CF40_CalBryte590_HFS_16.30.46_1BGTHP2	'iBO_6 Gline 26-11_20x_2_2021-01-28_AO_CF40_CalBryte590_HFS_16.30.46_1BGTHP2.tif.mat'	0.0630208	0.036884	56
			0	MAX_iBO_6 Gline 26-11_20x_2_2021-01-28_AO_CF40_CalBryte590_HFS_16.39.38_1BGTHP2	'iBO_6 Gline 26-11_20x_2_2021-01-28_AO_CF40_CalBryte590_HFS_16.39.38_1BGTHP2.tif.mat'	0.035034	0.0301696	49
			24	iBO_6 Gline 26-11_20x_HSV1+_Ca_1_2021-01-30_AO_CF40_CalBryte590_HFS_14.38.45_1BGTHP2.tif - Z=0	'iBO_6 Gline 26-11_20x_HSV1+_Ca_1_2021-01-30_AO_CF40_CalBryte590_HFS_14.38.45_1BGTHP2.tif - Z=0.tif.mat'	0.0258152	0.0380846	46			24	0.0304464	0.603043
			24	iBO_6 Gline 26-11_20x_HSV1+_Ca_2_2021-01-30_AO_CF40_CalBryte590_HFS_14.52.41_1BGTHP2.tif - Z=0	'iBO_6 Gline 26-11_20x_HSV1+_Ca_2_2021-01-30_AO_CF40_CalBryte590_HFS_14.52.41_1BGTHP2.tif - Z=0.tif.mat'	0.0319129	0.0397507	44
			24	iBO_6 Gline 26-11_20x_HSV1+_Ca_3_2021-01-30_AO_CF40_CalBryte590_HFS_15.13.24_1BGTHP2.tif - Z=0	'iBO_6 Gline 26-11_20x_HSV1+_Ca_3_2021-01-30_AO_CF40_CalBryte590_HFS_15.13.24_1BGTHP2.tif - Z=0.tif.mat'	0.0336111	0.0276601	45
			48	ref_iBO_6 Gline 26-11_20x_HSV1+_Ca_4_2021-01-31_AO_CF40_CalBryte590_HFS_16.30.51_1BGTHP2.tif - Z=0	'ref_iBO_6 Gline 26-11_20x_HSV1+_Ca_4_2021-01-31_AO_CF40_CalBryte590_HFS_16.30.51_1BGTHP2.tif - Z=0.tif.mat'	0.0177536	0.0406045	46			48	0.0280379	0.555338
			48	iBO_6 Gline 26-11_20x_HSV1+_Ca_1_2021-01-31_AO_CF40_CalBryte590_HFS_15.59.30_1BGTHP2.tif - Z=0	'iBO_6 Gline 26-11_20x_HSV1+_Ca_1_2021-01-31_AO_CF40_CalBryte590_HFS_15.59.30_1BGTHP2.tif - Z=0.tif.mat'	0.0320652	0.0726351	23
			48	iBO_6 Gline 26-11_20x_HSV1+_Ca_3_2021-01-31_AO_CF40_CalBryte590_HFS_16.21.44_1BGTHP2.tif - Z=0	'iBO_6 Gline 26-11_20x_HSV1+_Ca_3_2021-01-31_AO_CF40_CalBryte590_HFS_16.21.44_1BGTHP2.tif - Z=0.tif.mat'	0.0342949	0.0431266	26
		28-10 Gline 2	0	iBO_2 Gline 28-10_20x_1_2021-02-01_AO_CF40_CalBryte590_HFS_20.53.16_1BGTHP2.tif - Z=0	'iBO_2 Gline 28-10_20x_1_2021-02-01_AO_CF40_CalBryte590_HFS_20.53.16_1BGTHP2.tif - Z=0.tif.mat'	0.0541152	0.0513868	81		Gline 2	0	0.0315039	1
			0	iBO_2 Gline 28-10_20x_2_2021-02-01_AO_CF40_CalBryte590_HFS_21.01.35_1BGTHP2.tif - Z=0	'iBO_2 Gline 28-10_20x_2_2021-02-01_AO_CF40_CalBryte590_HFS_21.01.35_1BGTHP2.tif - Z=0.tif.mat'	0.0142361	0.331593	24
			0	iBO_2 Gline 28-10_20x_3_2021-02-01_AO_CF40_CalBryte590_HFS_21.09.52_1BGTHP2.tif - Z=0	'iBO_2 Gline 28-10_20x_3_2021-02-01_AO_CF40_CalBryte590_HFS_21.09.52_1BGTHP2.tif - Z=0.tif.mat'	0.0261603	0.0442823	79
			24	iBO_2 Gline 26-11_20x_HSV1+_Ca_3_2021-02-03_AO_CF40_CalBryte590_HFS_11.17.58_1BGTHP2.tif - Z=0	'iBO_2 Gline 26-11_20x_HSV1+_Ca_3_2021-02-03_AO_CF40_CalBryte590_HFS_11.17.58_1BGTHP2.tif - Z=0.tif.mat'	0.047043	0.0805261	31			24	0.0219641	0.697186
			24	iBO_2 Gline 26-11_20x_HSV1+_Ca_1_2021-02-03_AO_CF40_CalBryte590_HFS_11.02.06_1BGTHP2	'iBO_2 Gline 26-11_20x_HSV1+_Ca_1_2021-02-03_AO_CF40_CalBryte590_HFS_11.02.06_1BGTHP2.tif - Z=0.tif.mat'	0.00850694	0.051304	72
			24	iBO_2 Gline 26-11_20x_HSV1+_Ca_2_2021-02-03_AO_CF40_CalBryte590_HFS_11.10.04_1BGTHP2	'iBO_2 Gline 26-11_20x_HSV1+_Ca_2_2021-02-03_AO_CF40_CalBryte590_HFS_11.10.04_1BGTHP2.tif - Z=0.tif.mat'	0.0103423	0.0500863	56
			48	iBO_2 Gline 26-11_20x_HSV1+_Ca_1_2021-02-04_AO_CF40_CalBryte590_HFS_13.11.15_1BGTHP2.tif - Z=0	'iBO_2 Gline 26-11_20x_HSV1+_Ca_1_2021-02-04_AO_CF40_CalBryte590_HFS_13.11.15_1BGTHP2.tif - Z=0.tif.mat'	0.0105324	0.433557	36			48	0.0116322	0.36923
			48	iBO_2 Gline 26-11_20x_HSV1+_Ca_2_2021-02-04_AO_CF40_CalBryte590_HFS_13.18.38_1BGTHP2.tif - Z=0	'iBO_2 Gline 26-11_20x_HSV1+_Ca_2_2021-02-04_AO_CF40_CalBryte590_HFS_13.18.38_1BGTHP2.tif - Z=0.tif.mat'	0.0120536	0.379921	28
			48	iBO_2 Gline 26-11_20x_HSV1+_Ca_3_2021-02-04_AO_CF40_CalBryte590_HFS_13.27.05_1BGTHP2.tif - Z=0	'iBO_2 Gline 26-11_20x_HSV1+_Ca_3_2021-02-04_AO_CF40_CalBryte590_HFS_13.27.05_1BGTHP2.tif - Z=0.tif.mat'	0.0123106	0.38814	22
		26-11 Gline 3	0	iBO_3 Gline 26-11_20x_2_2021-02-01_AO_CF40_CalBryte590_HFS_22.29.36_1BGTHP2.tif - Z=1	'iBO_3 Gline 26-11_20x_2_2021-02-01_AO_CF40_CalBryte590_HFS_22.29.36_1BGTHP2.tif - Z=1.tif.mat'	0.146591	0.0764295	88		Gline 3	0	0.189778	1
			0	iBO_3 Gline 26-11_20x_1_2021-02-01_AO_CF40_CalBryte590_HFS_22.15.14_1BGTHP2.tif - Z=1	'iBO_3 Gline 26-11_20x_1_2021-02-01_AO_CF40_CalBryte590_HFS_22.15.14_1BGTHP2.tif - Z=1.tif.mat'	0.172003	0.376141	114
			0	iBO_3 Gline 26-11_20x_3_2021-02-01_AO_CF40_CalBryte590_HFS_22.36.48_1BGTHP2.tif - Z=1	'iBO_3 Gline 26-11_20x_3_2021-02-01_AO_CF40_CalBryte590_HFS_22.36.48_1BGTHP2.tif - Z=1.tif.mat'	0.250739	0.326495	124
			24	iBO_3 Gline 26-11_20x_HSV1+_Ca_1_2021-02-03_AO_CF40_CalBryte590_HFS_12.15.21_1BGTHP2.tif - Z=1	'iBO_3 Gline 26-11_20x_HSV1+_Ca_1_2021-02-03_AO_CF40_CalBryte590_HFS_12.15.21_1BGTHP2.tif - Z=1.tif.mat'	0.0871391	0.0237983	127			24	0.0863673	0.455097
			24	iBO_3 Gline 26-11_20x_HSV1+_Ca_2_2021-02-03_AO_CF40_CalBryte590_HFS_12.23.46_1BGTHP2	'iBO_3 Gline 26-11_20x_HSV1+_Ca_2_2021-02-03_AO_CF40_CalBryte590_HFS_12.23.46_1BGTHP2.tif - Z=0.tif.mat'	0.0615846	0.0513431	132
			24	iBO_3 Gline 26-11_20x_HSV1+_Ca_3_2021-02-03_AO_CF40_CalBryte590_HFS_12.32.25_1BGTHP2	'iBO_3 Gline 26-11_20x_HSV1+_Ca_3_2021-02-03_AO_CF40_CalBryte590_HFS_12.32.25_1BGTHP2.tif - Z=0.tif.mat'	0.110378	0.0476371	108
			48	iBO_3 Gline 26-11_20x_HSV1+_Ca_1_2021-02-04_AO_CF40_CalBryte590_HFS_13.48.05_1BGTHP2.tif - Z=0	'iBO_3 Gline 26-11_20x_HSV1+_Ca_1_2021-02-04_AO_CF40_CalBryte590_HFS_13.48.05_1BGTHP2.tif - Z=0 kept stack.tif.mat'	0.0107008	0.0775486	44			48	0.00734724	0.038715
			48	iBO_3 Gline 26-11_20x_HSV1+_Ca_2_2021-02-04_AO_CF40_CalBryte590_HFS_13.54.28_1BGTHP2.tif - Z=0	'iBO_3 Gline 26-11_20x_HSV1+_Ca_2_2021-02-04_AO_CF40_CalBryte590_HFS_13.54.28_1BGTHP2.tif - Z=0 kept stack.tif.mat'	0.00527211	0.0589627	49
			48	iBO_3 Gline 26-11_20x_HSV1+_Ca_2_2021-02-04_AO_CF40_CalBryte590_HFS_14.01.11_1BGTHP2.tif - Z=0	'iBO_3 Gline 26-11_20x_HSV1+_Ca_2_2021-02-04_AO_CF40_CalBryte590_HFS_14.01.11_1BGTHP2.tif - Z=0 kept stack.tif.mat'	0.00606884	0.050861	46
