# Supplementary material for: Modelling viral encephalitis caused by herpes simplex virus 1 infection in cerebral organoids
Source: Nat Microbiol. 2023 Jun 22;8(7):1252–66. doi: 10.1038/s41564-023-01405-y (PMC10322700; doi:10.1038/s41564-023-01405-y)
Supplement: Source Data Extended Data Fig. 8 — Statistical source data. [file 41564_2023_1405_MOESM13_ESM.csv]

treatment	line	MOI	channel	Fluor. signal - bg
CTRL	iPSC line 1	MOI=1	HSV1-GFP	0
CTRL	iPSC line 1	MOI=1	ZO1	0.171
CTRL	iPSC line 1	MOI=1	HSV1-GFP	0
CTRL	iPSC line 1	MOI=1	ZO1	0.248
CTRL	iPSC line 1	MOI=1	HSV1-GFP	0
CTRL	iPSC line 1	MOI=1	ZO1	0.289
CTRL	iPSC line 1	MOI=1	HSV1-GFP	0
CTRL	iPSC line 1	MOI=1	ZO1	0.182
CTRL	iPSC line 1	MOI=1	HSV1-GFP	0
CTRL	iPSC line 1	MOI=1	ZO1	0.404
CTRL	iPSC line 1	MOI=1	HSV1-GFP	0
CTRL	iPSC line 1	MOI=1	ZO1	0.408
CTRL	iPSC line 1	MOI=1	HSV1-GFP	0
CTRL	iPSC line 1	MOI=1	ZO1	0.514
CTRL	iPSC line 1	MOI=1	HSV1-GFP	0
CTRL	iPSC line 1	MOI=1	ZO1	0.164
CTRL	iPSC line 1	MOI=1	HSV1-GFP	0
CTRL	iPSC line 1	MOI=1	ZO1	0.308
CTRL	iPSC line 1	MOI=1	HSV1-GFP	0
CTRL	iPSC line 1	MOI=1	ZO1	0.251
CTRL	iPSC line 1	MOI=1	HSV1-GFP	0
CTRL	iPSC line 1	MOI=1	ZO1	0.259
CTRL	iPSC line 1	MOI=1	HSV1-GFP	0
CTRL	iPSC line 1	MOI=1	ZO1	0.143
CTRL	iPSC line 1	MOI=1	HSV1-GFP	0
CTRL	iPSC line 1	MOI=1	ZO1	0.221
CTRL	iPSC line 1	MOI=1	HSV1-GFP	0
CTRL	iPSC line 1	MOI=1	ZO1	0.214
+HSV-1+ACV+CDDO-Me	iPSC line 2	MOI=1	HSV1-GFP	4.158
+HSV-1+ACV+CDDO-Me	iPSC line 2	MOI=1	ZO1	1.01
+HSV-1+ACV+CDDO-Me	iPSC line 2	MOI=1	HSV1-GFP	6.451
+HSV-1+ACV+CDDO-Me	iPSC line 2	MOI=1	ZO1	0.831
+HSV-1+ACV+CDDO-Me	iPSC line 2	MOI=1	HSV1-GFP	6.292
+HSV-1+ACV+CDDO-Me	iPSC line 2	MOI=1	ZO1	0.602
+HSV-1+ACV+CDDO-Me	iPSC line 2	MOI=1	HSV1-GFP	6.387
+HSV-1+ACV+CDDO-Me	iPSC line 2	MOI=1	ZO1	0.796
+HSV-1+ACV+CDDO-Me	iPSC line 2	MOI=1	HSV1-GFP	1.368
+HSV-1+ACV+CDDO-Me	iPSC line 2	MOI=1	ZO1	0.708
+HSV-1+ACV+CDDO-Me	iPSC line 2	MOI=1	HSV1-GFP	2.281
+HSV-1+ACV+CDDO-Me	iPSC line 2	MOI=1	ZO1	0.447
+HSV-1+ACV+CDDO-Me	iPSC line 1	MOI=1	HSV1-GFP	1.005
+HSV-1+ACV+CDDO-Me	iPSC line 1	MOI=1	ZO1	0.664
+HSV-1+ACV+CDDO-Me	iPSC line 1	MOI=1	HSV1-GFP	8.702
+HSV-1+ACV+CDDO-Me	iPSC line 1	MOI=1	ZO1	0.565
+HSV-1+ACV+CDDO-Me	iPSC line 1	MOI=1	HSV1-GFP	8.55
+HSV-1+ACV+CDDO-Me	iPSC line 1	MOI=1	ZO1	0.55
+HSV-1+ACV+CDDO-Me	iPSC line 1	MOI=1	HSV1-GFP	9.969
+HSV-1+ACV+CDDO-Me	iPSC line 1	MOI=1	ZO1	0.91
+HSV-1+ACV+CDDO-Me	iPSC line 1	MOI=1	HSV1-GFP	7.028
+HSV-1+ACV+CDDO-Me	iPSC line 1	MOI=1	ZO1	0.616
+HSV-1+ACV+CDDO-Me	iPSC line 1	MOI=1	HSV1-GFP	13.174
+HSV-1+ACV+CDDO-Me	iPSC line 1	MOI=1	ZO1	0.574
+HSV-1+ACV+CDDO-Me	iPSC line 1	MOI=1	HSV1-GFP	10.116
+HSV-1+ACV+CDDO-Me	iPSC line 1	MOI=1	ZO1	0.812
+HSV-1+ACV+CDDO-Me	iPSC line 1	MOI=1	HSV1-GFP	11.743
+HSV-1+ACV+CDDO-Me	iPSC line 1	MOI=1	ZO1	0.559
+HSV-1+ACV+CDDO-Me	iPSC line 1	MOI=1	HSV1-GFP	5.287
+HSV-1+ACV+CDDO-Me	iPSC line 1	MOI=1	ZO1	0.374
+HSV-1+ACV+CDDO-Me	iPSC line 1	MOI=1	HSV1-GFP	3.876
+HSV-1+ACV+CDDO-Me	iPSC line 1	MOI=1	ZO1	0.482
+HSV-1+ACV+CDDO-Me	iPSC line 1	MOI=1	HSV1-GFP	1.858
+HSV-1+ACV+CDDO-Me	iPSC line 1	MOI=1	ZO1	0.468
+HSV-1+ACV	iPSC line 1	MOI=1	HSV1-GFP	15.804
+HSV-1+ACV	iPSC line 1	MOI=1	ZO1	0.686
+HSV-1+ACV	iPSC line 1	MOI=1	HSV1-GFP	4.299
+HSV-1+ACV	iPSC line 1	MOI=1	ZO1	0.533
+HSV-1+ACV+NEC-1	iPSC line 2	MOI=1	HSV1-GFP	3.587
+HSV-1+ACV+NEC-1	iPSC line 2	MOI=1	ZO1	0.895
+HSV-1+ACV+NEC-1	iPSC line 2	MOI=1	HSV1-GFP	1.438
+HSV-1+ACV+NEC-1	iPSC line 2	MOI=1	ZO1	0.888
+HSV-1+ACV+NEC-1	iPSC line 2	MOI=1	HSV1-GFP	1.751
+HSV-1+ACV+NEC-1	iPSC line 2	MOI=1	ZO1	0.523
+HSV-1+ACV+NEC-1	iPSC line 2	MOI=1	HSV1-GFP	1.23
+HSV-1+ACV+NEC-1	iPSC line 2	MOI=1	ZO1	0.389
+HSV-1+ACV+NEC-1	iPSC line 2	MOI=1	HSV1-GFP	8.51
+HSV-1+ACV+NEC-1	iPSC line 2	MOI=1	ZO1	0.843
+HSV-1+ACV+NEC-1	iPSC line 2	MOI=1	HSV1-GFP	0.726
+HSV-1+ACV+NEC-1	iPSC line 2	MOI=1	ZO1	0.635
+HSV-1+ACV+NEC-1	iPSC line 2	MOI=1	HSV1-GFP	4.815
+HSV-1+ACV+NEC-1	iPSC line 2	MOI=1	ZO1	0.685
+HSV-1+ACV+NEC-1	iPSC line 2	MOI=1	HSV1-GFP	3.469
+HSV-1+ACV+NEC-1	iPSC line 2	MOI=1	ZO1	0.531
+HSV-1+ACV+NEC-1	iPSC line 1	MOI=1	HSV1-GFP	6.269
+HSV-1+ACV+NEC-1	iPSC line 1	MOI=1	ZO1	0.549
+HSV-1+ACV+NEC-1	iPSC line 1	MOI=1	HSV1-GFP	5.027
+HSV-1+ACV+NEC-1	iPSC line 1	MOI=1	ZO1	0.289
+HSV-1+ACV+NEC-1	iPSC line 1	MOI=1	HSV1-GFP	6.191
+HSV-1+ACV+NEC-1	iPSC line 1	MOI=1	ZO1	0.425
+HSV-1+ACV+NEC-1	iPSC line 1	MOI=1	HSV1-GFP	8.655
+HSV-1+ACV+NEC-1	iPSC line 1	MOI=1	ZO1	0.371
+HSV-1+ACV+NEC-1	iPSC line 1	MOI=1	HSV1-GFP	3.542
+HSV-1+ACV+NEC-1	iPSC line 1	MOI=1	ZO1	0.757
+HSV-1+ACV+NEC-1	iPSC line 1	MOI=1	HSV1-GFP	5.562
+HSV-1+ACV+NEC-1	iPSC line 1	MOI=1	ZO1	0.539
+HSV-1+ACV+NEC-1	iPSC line 1	MOI=1	HSV1-GFP	3.297
+HSV-1+ACV+NEC-1	iPSC line 1	MOI=1	ZO1	0.728
+HSV-1+ACV+NEC-1	iPSC line 1	MOI=1	HSV1-GFP	3.491
+HSV-1+ACV+NEC-1	iPSC line 1	MOI=1	ZO1	0.671
+HSV-1+ACV+NEC-1	iPSC line 1	MOI=1	HSV1-GFP	6.114
+HSV-1+ACV+NEC-1	iPSC line 1	MOI=1	ZO1	0.657
+HSV-1+ACV+NEC-1	iPSC line 1	MOI=1	HSV1-GFP	5.194
+HSV-1+ACV+NEC-1	iPSC line 1	MOI=1	ZO1	0.516
+HSV-1+ACV+NEC-1	iPSC line 1	MOI=1	HSV1-GFP	5.003
+HSV-1+ACV+NEC-1	iPSC line 1	MOI=1	ZO1	0.536
+HSV-1+ACV+NEC-1	iPSC line 1	MOI=1	HSV1-GFP	16.296
+HSV-1+ACV+NEC-1	iPSC line 1	MOI=1	ZO1	0.518
+HSV-1+ACV+NEC-1	iPSC line 1	MOI=1	HSV1-GFP	16.174
+HSV-1+ACV+NEC-1	iPSC line 1	MOI=1	ZO1	0.702
+HSV-1+ACV+NEC-1	iPSC line 1	MOI=1	HSV1-GFP	9.144
+HSV-1+ACV+NEC-1	iPSC line 1	MOI=1	ZO1	0.554
+HSV-1+ACV+NEC-1	iPSC line 1	MOI=1	HSV1-GFP	5.903
+HSV-1+ACV+NEC-1	iPSC line 1	MOI=1	ZO1	0.672
+HSV-1+ACV	iPSC line 2	MOI=1	HSV1-GFP	7.283
+HSV-1+ACV	iPSC line 2	MOI=1	ZO1	0.989
+HSV-1+ACV	iPSC line 2	MOI=1	HSV1-GFP	5.883
+HSV-1+ACV	iPSC line 2	MOI=1	ZO1	1.034
+HSV-1+ACV	iPSC line 2	MOI=1	HSV1-GFP	4.905
+HSV-1+ACV	iPSC line 2	MOI=1	ZO1	0.943
+HSV-1+ACV	iPSC line 2	MOI=1	HSV1-GFP	7.801
+HSV-1+ACV	iPSC line 2	MOI=1	ZO1	0.836
+HSV-1+ACV	iPSC line 2	MOI=1	HSV1-GFP	6.682
+HSV-1+ACV	iPSC line 2	MOI=1	ZO1	1.047
+HSV-1+ACV	iPSC line 2	MOI=1	HSV1-GFP	6.803
+HSV-1+ACV	iPSC line 2	MOI=1	ZO1	1
+HSV-1+ACV	iPSC line 2	MOI=1	HSV1-GFP	10.015
+HSV-1+ACV	iPSC line 2	MOI=1	ZO1	1.304
+HSV-1+ACV	iPSC line 2	MOI=1	HSV1-GFP	9.039
+HSV-1+ACV	iPSC line 2	MOI=1	ZO1	1.217
+HSV-1+ACV	iPSC line 1	MOI=1	HSV1-GFP	6.694
+HSV-1+ACV	iPSC line 1	MOI=1	ZO1	1.334
+HSV-1+ACV	iPSC line 1	MOI=1	HSV1-GFP	6.746
+HSV-1+ACV	iPSC line 1	MOI=1	ZO1	1.238
+HSV-1+ACV	iPSC line 1	MOI=1	HSV1-GFP	5.338
+HSV-1+ACV	iPSC line 1	MOI=1	ZO1	1.273
+HSV-1+ACV	iPSC line 1	MOI=1	HSV1-GFP	4.443
+HSV-1+ACV	iPSC line 1	MOI=1	ZO1	1.386
+HSV-1+ACV	iPSC line 1	MOI=1	HSV1-GFP	6.721
+HSV-1+ACV	iPSC line 1	MOI=1	ZO1	1.167
+HSV-1+ACV	iPSC line 1	MOI=1	HSV1-GFP	3.582
+HSV-1+ACV	iPSC line 1	MOI=1	ZO1	1.34
+HSV-1+ACV	iPSC line 1	MOI=1	HSV1-GFP	6.119
+HSV-1+ACV	iPSC line 1	MOI=1	ZO1	1.501
+HSV-1+ACV	iPSC line 1	MOI=1	HSV1-GFP	6.614
+HSV-1+ACV	iPSC line 1	MOI=1	ZO1	1.005
+HSV-1+ACV	iPSC line 1	MOI=1	HSV1-GFP	5.721
+HSV-1+ACV	iPSC line 1	MOI=1	ZO1	0.861
+HSV-1+ACV	iPSC line 1	MOI=1	HSV1-GFP	7.575
+HSV-1+ACV	iPSC line 1	MOI=1	ZO1	1.436
+HSV-1+ACV	iPSC line 1	MOI=1	HSV1-GFP	12.288
+HSV-1+ACV	iPSC line 1	MOI=1	ZO1	1.437
+HSV-1+ACV	iPSC line 1	MOI=1	HSV1-GFP	13.153
+HSV-1+ACV	iPSC line 1	MOI=1	ZO1	1.338
+HSV-1+ACV	iPSC line 1	MOI=1	HSV1-GFP	14.179
+HSV-1+ACV	iPSC line 1	MOI=1	ZO1	1.579
+HSV-1+ACV	iPSC line 1	MOI=1	HSV1-GFP	9.906
+HSV-1+ACV	iPSC line 1	MOI=1	ZO1	1.238
+HSV-1+ACV	iPSC line 1	MOI=1	HSV1-GFP	12.904
+HSV-1+ACV	iPSC line 1	MOI=1	ZO1	0.869
+HSV-1+ACV	iPSC line 1	MOI=1	HSV1-GFP	11.28
+HSV-1+ACV	iPSC line 1	MOI=1	ZO1	1.125
+HSV-1+ACV	iPSC line 1	MOI=1	HSV1-GFP	7.344
+HSV-1+ACV	iPSC line 1	MOI=1	ZO1	0.934
+HSV-1+ACV	iPSC line 1	MOI=1	HSV1-GFP	16.772
+HSV-1+ACV	iPSC line 1	MOI=1	ZO1	1.254
+HSV-1+ACV	iPSC line 1	MOI=1	HSV1-GFP	8.28
+HSV-1+ACV	iPSC line 1	MOI=1	ZO1	1.177
+HSV-1+ACV	iPSC line 1	MOI=1	HSV1-GFP	14.808
+HSV-1+ACV	iPSC line 1	MOI=1	ZO1	1.742
+HSV-1+ACV	iPSC line 1	MOI=1	HSV1-GFP	19.328
+HSV-1+ACV	iPSC line 1	MOI=1	ZO1	1.61
+HSV-1+ACV	iPSC line 1	MOI=1	HSV1-GFP	17.908
+HSV-1+ACV	iPSC line 1	MOI=1	ZO1	1.493
+HSV-1	iPSC line 2	MOI=1	HSV1-GFP	9.268
+HSV-1	iPSC line 2	MOI=1	ZO1	1.265
+HSV-1	iPSC line 2	MOI=1	HSV1-GFP	9.519
+HSV-1	iPSC line 2	MOI=1	ZO1	1.966
+HSV-1	iPSC line 2	MOI=1	HSV1-GFP	9.276
+HSV-1	iPSC line 2	MOI=1	ZO1	1.579
+HSV-1	iPSC line 2	MOI=1	HSV1-GFP	15.815
+HSV-1	iPSC line 2	MOI=1	ZO1	2.146
+HSV-1	iPSC line 2	MOI=1	HSV1-GFP	12.233
+HSV-1	iPSC line 2	MOI=1	ZO1	1.894
+HSV-1	iPSC line 2	MOI=1	HSV1-GFP	9.661
+HSV-1	iPSC line 2	MOI=1	ZO1	1.496
+HSV-1	iPSC line 2	MOI=1	HSV1-GFP	6.825
+HSV-1	iPSC line 2	MOI=1	ZO1	1.776
+HSV-1	iPSC line 2	MOI=1	HSV1-GFP	8.867
+HSV-1	iPSC line 2	MOI=1	ZO1	2.036
+HSV-1	iPSC line 2	MOI=1	HSV1-GFP	13.412
+HSV-1	iPSC line 2	MOI=1	ZO1	1.262
+HSV-1	iPSC line 2	MOI=1	HSV1-GFP	13.634
+HSV-1	iPSC line 2	MOI=1	ZO1	1.465
+HSV-1	iPSC line 2	MOI=1	HSV1-GFP	21.569
+HSV-1	iPSC line 2	MOI=1	ZO1	1.473
+HSV-1	iPSC line 2	MOI=1	HSV1-GFP	15.763
+HSV-1	iPSC line 2	MOI=1	ZO1	1.861
+HSV-1	iPSC line 2	MOI=1	HSV1-GFP	10.66
+HSV-1	iPSC line 2	MOI=1	ZO1	1.885
+HSV-1	iPSC line 1	MOI=1	HSV1-GFP	19.813
+HSV-1	iPSC line 1	MOI=1	ZO1	2.138
+HSV-1	iPSC line 1	MOI=1	HSV1-GFP	15.651
+HSV-1	iPSC line 1	MOI=1	ZO1	1.7
+HSV-1	iPSC line 1	MOI=1	HSV1-GFP	14.297
+HSV-1	iPSC line 1	MOI=1	ZO1	1.61
+HSV-1	iPSC line 1	MOI=1	HSV1-GFP	14.353
+HSV-1	iPSC line 1	MOI=1	ZO1	2.037
+HSV-1	iPSC line 1	MOI=1	HSV1-GFP	7.396
+HSV-1	iPSC line 1	MOI=1	ZO1	2.16
+HSV-1	iPSC line 1	MOI=1	HSV1-GFP	15.128
+HSV-1	iPSC line 1	MOI=1	ZO1	1.937
+HSV-1	iPSC line 1	MOI=1	HSV1-GFP	18.817
+HSV-1	iPSC line 1	MOI=1	ZO1	2.003
+HSV-1	iPSC line 1	MOI=1	HSV1-GFP	15.286
+HSV-1	iPSC line 1	MOI=1	ZO1	1.944
+HSV-1	iPSC line 1	MOI=1	HSV1-GFP	23.908
+HSV-1	iPSC line 1	MOI=1	ZO1	1.938
+HSV-1	iPSC line 1	MOI=1	HSV1-GFP	21.237
+HSV-1	iPSC line 1	MOI=1	ZO1	1.831
+HSV-1	iPSC line 1	MOI=1	HSV1-GFP	16.659
+HSV-1	iPSC line 1	MOI=1	ZO1	2.036
+HSV-1	iPSC line 1	MOI=1	HSV1-GFP	15.069
+HSV-1	iPSC line 1	MOI=1	ZO1	1.662
+HSV-1	iPSC line 1	MOI=1	HSV1-GFP	11.96
+HSV-1	iPSC line 1	MOI=1	ZO1	1.536
+HSV-1	iPSC line 1	MOI=1	HSV1-GFP	9.415
+HSV-1	iPSC line 1	MOI=1	ZO1	1.708
+HSV-1	iPSC line 1	MOI=1	HSV1-GFP	11.887
+HSV-1	iPSC line 1	MOI=1	ZO1	1.645
+HSV-1	iPSC line 1	MOI=1	HSV1-GFP	15.607
+HSV-1	iPSC line 1	MOI=1	ZO1	2.258
+HSV-1	iPSC line 1	MOI=1	HSV1-GFP	26.402
+HSV-1	iPSC line 1	MOI=1	ZO1	1.764
+HSV-1	iPSC line 1	MOI=1	HSV1-GFP	16.169
+HSV-1	iPSC line 1	MOI=1	ZO1	1.113
+HSV-1	iPSC line 1	MOI=1	HSV1-GFP	15.367
+HSV-1	iPSC line 1	MOI=1	ZO1	1.903
+HSV-1	iPSC line 1	MOI=1	HSV1-GFP	18.348
+HSV-1	iPSC line 1	MOI=1	ZO1	1.756
+HSV-1	iPSC line 1	MOI=1	HSV1-GFP	32.405
+HSV-1	iPSC line 1	MOI=1	ZO1	2.769
CTRL	iPSC line 2	MOI=0.2	HSV1-GFP	0
CTRL	iPSC line 2	MOI=0.2	ZO1	0.355
CTRL	iPSC line 2	MOI=0.2	HSV1-GFP	0
CTRL	iPSC line 2	MOI=0.2	ZO1	0.593
CTRL	iPSC line 2	MOI=0.2	HSV1-GFP	0
CTRL	iPSC line 2	MOI=0.2	ZO1	0.555
CTRL	iPSC line 2	MOI=0.2	HSV1-GFP	0
CTRL	iPSC line 2	MOI=0.2	ZO1	0.498
CTRL	iPSC line 2	MOI=0.2	HSV1-GFP	0
CTRL	iPSC line 2	MOI=0.2	ZO1	0.747
CTRL	iPSC line 2	MOI=0.2	HSV1-GFP	0
CTRL	iPSC line 2	MOI=0.2	ZO1	0.404
CTRL	iPSC line 2	MOI=0.2	HSV1-GFP	2.532e-06
CTRL	iPSC line 2	MOI=0.2	ZO1	0.549
CTRL	iPSC line 2	MOI=0.2	HSV1-GFP	0
CTRL	iPSC line 2	MOI=0.2	ZO1	0.674
CTRL	iPSC line 2	MOI=0.2	HSV1-GFP	0
CTRL	iPSC line 2	MOI=0.2	ZO1	0.464
CTRL	iPSC line 2	MOI=0.2	HSV1-GFP	0
CTRL	iPSC line 2	MOI=0.2	ZO1	0.378
CTRL	iPSC line 2	MOI=0.2	HSV1-GFP	0
CTRL	iPSC line 2	MOI=0.2	ZO1	0.356
CTRL	iPSC line 2	MOI=0.2	HSV1-GFP	0
CTRL	iPSC line 2	MOI=0.2	ZO1	0.338
CTRL	iPSC line 2	MOI=0.2	HSV1-GFP	7.523e-05
CTRL	iPSC line 2	MOI=0.2	ZO1	0.325
CTRL	iPSC line 2	MOI=0.2	HSV1-GFP	0.0001038
CTRL	iPSC line 2	MOI=0.2	ZO1	0.374
CTRL	iPSC line 2	MOI=0.2	HSV1-GFP	6.51e-06
CTRL	iPSC line 2	MOI=0.2	ZO1	0.438
CTRL	iPSC line 2	MOI=0.2	HSV1-GFP	2.785e-05
CTRL	iPSC line 2	MOI=0.2	ZO1	0.365
CTRL	iPSC line 2	MOI=0.2	HSV1-GFP	0
CTRL	iPSC line 2	MOI=0.2	ZO1	0.42
CTRL	iPSC line 2	MOI=0.2	HSV1-GFP	0
CTRL	iPSC line 2	MOI=0.2	ZO1	0.323
CTRL	iPSC line 2	MOI=0.2	HSV1-GFP	0
CTRL	iPSC line 2	MOI=0.2	ZO1	0.382
CTRL	iPSC line 2	MOI=0.2	HSV1-GFP	0
CTRL	iPSC line 2	MOI=0.2	ZO1	0.356
CTRL	iPSC line 2	MOI=0.2	HSV1-GFP	0
CTRL	iPSC line 2	MOI=0.2	ZO1	0.31
CTRL	iPSC line 2	MOI=0.2	HSV1-GFP	0.0003114
CTRL	iPSC line 2	MOI=0.2	ZO1	0.417
CTRL	iPSC line 2	MOI=0.2	HSV1-GFP	0
CTRL	iPSC line 2	MOI=0.2	ZO1	0.433
CTRL	iPSC line 1	MOI=0.2	HSV1-GFP	0
CTRL	iPSC line 1	MOI=0.2	ZO1	0.438
CTRL	iPSC line 1	MOI=0.2	HSV1-GFP	1.374e-05
CTRL	iPSC line 1	MOI=0.2	ZO1	0.518
CTRL	iPSC line 1	MOI=0.2	HSV1-GFP	0.001
CTRL	iPSC line 1	MOI=0.2	ZO1	0.585
CTRL	iPSC line 1	MOI=0.2	HSV1-GFP	2.568e-05
CTRL	iPSC line 1	MOI=0.2	ZO1	0.299
CTRL	iPSC line 1	MOI=0.2	HSV1-GFP	0
CTRL	iPSC line 1	MOI=0.2	ZO1	0.327
CTRL	iPSC line 1	MOI=0.2	HSV1-GFP	0
CTRL	iPSC line 1	MOI=0.2	ZO1	0.409
CTRL	iPSC line 1	MOI=0.2	HSV1-GFP	0
CTRL	iPSC line 1	MOI=0.2	ZO1	0.379
CTRL	iPSC line 1	MOI=0.2	HSV1-GFP	0
CTRL	iPSC line 1	MOI=0.2	ZO1	0.486
CTRL	iPSC line 1	MOI=0.2	HSV1-GFP	0
CTRL	iPSC line 1	MOI=0.2	ZO1	0.738
CTRL	iPSC line 1	MOI=0.2	HSV1-GFP	0
CTRL	iPSC line 1	MOI=0.2	ZO1	0.542
CTRL	iPSC line 1	MOI=0.2	HSV1-GFP	0
CTRL	iPSC line 1	MOI=0.2	ZO1	0.39
CTRL	iPSC line 1	MOI=0.2	HSV1-GFP	5.064e-06
CTRL	iPSC line 1	MOI=0.2	ZO1	0.365
CTRL	iPSC line 1	MOI=0.2	HSV1-GFP	0
CTRL	iPSC line 1	MOI=0.2	ZO1	0.459
CTRL	iPSC line 1	MOI=0.2	HSV1-GFP	3.617e-07
CTRL	iPSC line 1	MOI=0.2	ZO1	0.49
CTRL	iPSC line 1	MOI=0.2	HSV1-GFP	0
CTRL	iPSC line 1	MOI=0.2	ZO1	0.471
CTRL	iPSC line 1	MOI=0.2	HSV1-GFP	2.17e-06
CTRL	iPSC line 1	MOI=0.2	ZO1	0.471
CTRL	iPSC line 1	MOI=0.2	HSV1-GFP	0
CTRL	iPSC line 1	MOI=0.2	ZO1	0.831
CTRL	iPSC line 1	MOI=0.2	HSV1-GFP	5.787e-06
CTRL	iPSC line 1	MOI=0.2	ZO1	0.795
CTRL	iPSC line 1	MOI=0.2	HSV1-GFP	0.368
CTRL	iPSC line 1	MOI=0.2	ZO1	1.178
CTRL	iPSC line 1	MOI=0.2	HSV1-GFP	0.612
CTRL	iPSC line 1	MOI=0.2	ZO1	1.767
+HSV-1+ACV+CDDO-Me	iPSC line 2	MOI=0.2	HSV1-GFP	0.857
+HSV-1+ACV+CDDO-Me	iPSC line 2	MOI=0.2	ZO1	0.54
+HSV-1+ACV+CDDO-Me	iPSC line 2	MOI=0.2	HSV1-GFP	0.659
+HSV-1+ACV+CDDO-Me	iPSC line 2	MOI=0.2	ZO1	0.427
+HSV-1+ACV+CDDO-Me	iPSC line 2	MOI=0.2	HSV1-GFP	0.013
+HSV-1+ACV+CDDO-Me	iPSC line 2	MOI=0.2	ZO1	0.35
+HSV-1+ACV+CDDO-Me	iPSC line 2	MOI=0.2	HSV1-GFP	0.376
+HSV-1+ACV+CDDO-Me	iPSC line 2	MOI=0.2	ZO1	0.465
+HSV-1+ACV+CDDO-Me	iPSC line 2	MOI=0.2	HSV1-GFP	0.019
+HSV-1+ACV+CDDO-Me	iPSC line 2	MOI=0.2	ZO1	0.377
+HSV-1+ACV+CDDO-Me	iPSC line 2	MOI=0.2	HSV1-GFP	0.062
+HSV-1+ACV+CDDO-Me	iPSC line 2	MOI=0.2	ZO1	0.427
+HSV-1+ACV+CDDO-Me	iPSC line 2	MOI=0.2	HSV1-GFP	0.999
+HSV-1+ACV+CDDO-Me	iPSC line 2	MOI=0.2	ZO1	0.409
+HSV-1+ACV+CDDO-Me	iPSC line 2	MOI=0.2	HSV1-GFP	1.338
+HSV-1+ACV+CDDO-Me	iPSC line 2	MOI=0.2	ZO1	0.452
+HSV-1+ACV+CDDO-Me	iPSC line 2	MOI=0.2	HSV1-GFP	1.921
+HSV-1+ACV+CDDO-Me	iPSC line 2	MOI=0.2	ZO1	0.507
+HSV-1+ACV+CDDO-Me	iPSC line 2	MOI=0.2	HSV1-GFP	1.025
+HSV-1+ACV+CDDO-Me	iPSC line 2	MOI=0.2	ZO1	0.471
+HSV-1+ACV+CDDO-Me	iPSC line 2	MOI=0.2	HSV1-GFP	0.157
+HSV-1+ACV+CDDO-Me	iPSC line 2	MOI=0.2	ZO1	0.433
+HSV-1+ACV+CDDO-Me	iPSC line 2	MOI=0.2	HSV1-GFP	0.184
+HSV-1+ACV+CDDO-Me	iPSC line 2	MOI=0.2	ZO1	0.351
+HSV-1+ACV+CDDO-Me	iPSC line 2	MOI=0.2	HSV1-GFP	0.271
+HSV-1+ACV+CDDO-Me	iPSC line 2	MOI=0.2	ZO1	0.437
+HSV-1+ACV+CDDO-Me	iPSC line 2	MOI=0.2	HSV1-GFP	0.861
+HSV-1+ACV+CDDO-Me	iPSC line 2	MOI=0.2	ZO1	0.38
+HSV-1+ACV+CDDO-Me	iPSC line 2	MOI=0.2	HSV1-GFP	0.647
+HSV-1+ACV+CDDO-Me	iPSC line 2	MOI=0.2	ZO1	0.467
+HSV-1+ACV+CDDO-Me	iPSC line 2	MOI=0.2	HSV1-GFP	0.154
+HSV-1+ACV+CDDO-Me	iPSC line 2	MOI=0.2	ZO1	0.381
+HSV-1+ACV+CDDO-Me	iPSC line 2	MOI=0.2	HSV1-GFP	0.595
+HSV-1+ACV+CDDO-Me	iPSC line 2	MOI=0.2	ZO1	0.459
+HSV-1+ACV+CDDO-Me	iPSC line 2	MOI=0.2	HSV1-GFP	0.109
+HSV-1+ACV+CDDO-Me	iPSC line 2	MOI=0.2	ZO1	0.333
+HSV-1+ACV+CDDO-Me	iPSC line 1	MOI=0.2	HSV1-GFP	0.153
+HSV-1+ACV+CDDO-Me	iPSC line 1	MOI=0.2	ZO1	0.65
+HSV-1+ACV+CDDO-Me	iPSC line 1	MOI=0.2	HSV1-GFP	0.098
+HSV-1+ACV+CDDO-Me	iPSC line 1	MOI=0.2	ZO1	0.482
+HSV-1+ACV+CDDO-Me	iPSC line 1	MOI=0.2	HSV1-GFP	0.196
+HSV-1+ACV+CDDO-Me	iPSC line 1	MOI=0.2	ZO1	0.431
+HSV-1+ACV+CDDO-Me	iPSC line 1	MOI=0.2	HSV1-GFP	0.217
+HSV-1+ACV+CDDO-Me	iPSC line 1	MOI=0.2	ZO1	0.492
+HSV-1+ACV+CDDO-Me	iPSC line 1	MOI=0.2	HSV1-GFP	0.942
+HSV-1+ACV+CDDO-Me	iPSC line 1	MOI=0.2	ZO1	0.394
+HSV-1+ACV+CDDO-Me	iPSC line 1	MOI=0.2	HSV1-GFP	1.116
+HSV-1+ACV+CDDO-Me	iPSC line 1	MOI=0.2	ZO1	0.38
+HSV-1+ACV+CDDO-Me	iPSC line 1	MOI=0.2	HSV1-GFP	1.299
+HSV-1+ACV+CDDO-Me	iPSC line 1	MOI=0.2	ZO1	0.39
+HSV-1+ACV+CDDO-Me	iPSC line 1	MOI=0.2	HSV1-GFP	0.603
+HSV-1+ACV+CDDO-Me	iPSC line 1	MOI=0.2	ZO1	0.421
+HSV-1+ACV+CDDO-Me	iPSC line 1	MOI=0.2	HSV1-GFP	0.11
+HSV-1+ACV+CDDO-Me	iPSC line 1	MOI=0.2	ZO1	0.393
+HSV-1+ACV+CDDO-Me	iPSC line 1	MOI=0.2	HSV1-GFP	2.405
+HSV-1+ACV+CDDO-Me	iPSC line 1	MOI=0.2	ZO1	0.471
+HSV-1+ACV+CDDO-Me	iPSC line 1	MOI=0.2	HSV1-GFP	0.01
+HSV-1+ACV+CDDO-Me	iPSC line 1	MOI=0.2	ZO1	0.298
+HSV-1+ACV+CDDO-Me	iPSC line 1	MOI=0.2	HSV1-GFP	1.292
+HSV-1+ACV+CDDO-Me	iPSC line 1	MOI=0.2	ZO1	0.513
+HSV-1+ACV+CDDO-Me	iPSC line 1	MOI=0.2	HSV1-GFP	0.628
+HSV-1+ACV+CDDO-Me	iPSC line 1	MOI=0.2	ZO1	0.338
+HSV-1+ACV+CDDO-Me	iPSC line 1	MOI=0.2	HSV1-GFP	0.386
+HSV-1+ACV+CDDO-Me	iPSC line 1	MOI=0.2	ZO1	0.373
+HSV-1+ACV+CDDO-Me	iPSC line 1	MOI=0.2	HSV1-GFP	0.926
+HSV-1+ACV+CDDO-Me	iPSC line 1	MOI=0.2	ZO1	0.361
+HSV-1+ACV+CDDO-Me	iPSC line 1	MOI=0.2	HSV1-GFP	0.927
+HSV-1+ACV+CDDO-Me	iPSC line 1	MOI=0.2	ZO1	0.446
+HSV-1+ACV+CDDO-Me	iPSC line 1	MOI=0.2	HSV1-GFP	0.854
+HSV-1+ACV+CDDO-Me	iPSC line 1	MOI=0.2	ZO1	0.388
+HSV-1+ACV+CDDO-Me	iPSC line 1	MOI=0.2	HSV1-GFP	0.964
+HSV-1+ACV+CDDO-Me	iPSC line 1	MOI=0.2	ZO1	0.413
+HSV-1+ACV+CDDO-Me	iPSC line 1	MOI=0.2	HSV1-GFP	1.134
+HSV-1+ACV+CDDO-Me	iPSC line 1	MOI=0.2	ZO1	0.449
+HSV-1+ACV+CDDO-Me	iPSC line 1	MOI=0.2	HSV1-GFP	0.615
+HSV-1+ACV+CDDO-Me	iPSC line 1	MOI=0.2	ZO1	0.439
+HSV-1+ACV	iPSC line 2	MOI=0.2	HSV1-GFP	0.131
+HSV-1+ACV	iPSC line 2	MOI=0.2	ZO1	0.456
+HSV-1+ACV	iPSC line 2	MOI=0.2	HSV1-GFP	0.258
+HSV-1+ACV	iPSC line 2	MOI=0.2	ZO1	0.61
+HSV-1+ACV	iPSC line 2	MOI=0.2	HSV1-GFP	0.294
+HSV-1+ACV	iPSC line 2	MOI=0.2	ZO1	0.426
+HSV-1+ACV	iPSC line 2	MOI=0.2	HSV1-GFP	0.175
+HSV-1+ACV	iPSC line 2	MOI=0.2	ZO1	0.479
+HSV-1+ACV	iPSC line 2	MOI=0.2	HSV1-GFP	1.162
+HSV-1+ACV	iPSC line 2	MOI=0.2	ZO1	0.605
+HSV-1+ACV	iPSC line 2	MOI=0.2	HSV1-GFP	0.25
+HSV-1+ACV	iPSC line 2	MOI=0.2	ZO1	0.472
+HSV-1+ACV	iPSC line 2	MOI=0.2	HSV1-GFP	0.453
+HSV-1+ACV	iPSC line 2	MOI=0.2	ZO1	0.608
+HSV-1+ACV	iPSC line 2	MOI=0.2	HSV1-GFP	1
+HSV-1+ACV	iPSC line 2	MOI=0.2	ZO1	0.511
+HSV-1+ACV	iPSC line 2	MOI=0.2	HSV1-GFP	0.587
+HSV-1+ACV	iPSC line 2	MOI=0.2	ZO1	0.442
+HSV-1+ACV	iPSC line 2	MOI=0.2	HSV1-GFP	0.512
+HSV-1+ACV	iPSC line 2	MOI=0.2	ZO1	0.449
+HSV-1+ACV	iPSC line 2	MOI=0.2	HSV1-GFP	1.111
+HSV-1+ACV	iPSC line 2	MOI=0.2	ZO1	0.544
+HSV-1+ACV+NEC-1	iPSC line 2	MOI=0.2	HSV1-GFP	0.335
+HSV-1+ACV+NEC-1	iPSC line 2	MOI=0.2	ZO1	0.452
+HSV-1+ACV+NEC-1	iPSC line 2	MOI=0.2	HSV1-GFP	1.534
+HSV-1+ACV+NEC-1	iPSC line 2	MOI=0.2	ZO1	0.491
+HSV-1+ACV+NEC-1	iPSC line 2	MOI=0.2	HSV1-GFP	1.041
+HSV-1+ACV+NEC-1	iPSC line 2	MOI=0.2	ZO1	0.408
+HSV-1+ACV+NEC-1	iPSC line 2	MOI=0.2	HSV1-GFP	0.554
+HSV-1+ACV+NEC-1	iPSC line 2	MOI=0.2	ZO1	0.62
+HSV-1+ACV+NEC-1	iPSC line 2	MOI=0.2	HSV1-GFP	0.787
+HSV-1+ACV+NEC-1	iPSC line 2	MOI=0.2	ZO1	0.545
+HSV-1+ACV+NEC-1	iPSC line 2	MOI=0.2	HSV1-GFP	0.774
+HSV-1+ACV+NEC-1	iPSC line 2	MOI=0.2	ZO1	0.407
+HSV-1+ACV+NEC-1	iPSC line 2	MOI=0.2	HSV1-GFP	1.765
+HSV-1+ACV+NEC-1	iPSC line 2	MOI=0.2	ZO1	0.615
+HSV-1+ACV+NEC-1	iPSC line 2	MOI=0.2	HSV1-GFP	0.639
+HSV-1+ACV+NEC-1	iPSC line 2	MOI=0.2	ZO1	0.561
+HSV-1+ACV+NEC-1	iPSC line 2	MOI=0.2	HSV1-GFP	0.09
+HSV-1+ACV+NEC-1	iPSC line 2	MOI=0.2	ZO1	0.39
+HSV-1+ACV+NEC-1	iPSC line 2	MOI=0.2	HSV1-GFP	0.498
+HSV-1+ACV+NEC-1	iPSC line 2	MOI=0.2	ZO1	0.312
+HSV-1+ACV+NEC-1	iPSC line 2	MOI=0.2	HSV1-GFP	0.467
+HSV-1+ACV+NEC-1	iPSC line 2	MOI=0.2	ZO1	0.431
+HSV-1+ACV+NEC-1	iPSC line 2	MOI=0.2	HSV1-GFP	0.808
+HSV-1+ACV+NEC-1	iPSC line 2	MOI=0.2	ZO1	0.271
+HSV-1+ACV+NEC-1	iPSC line 2	MOI=0.2	HSV1-GFP	0.153
+HSV-1+ACV+NEC-1	iPSC line 2	MOI=0.2	ZO1	0.434
+HSV-1+ACV+NEC-1	iPSC line 2	MOI=0.2	HSV1-GFP	0.766
+HSV-1+ACV+NEC-1	iPSC line 2	MOI=0.2	ZO1	0.423
+HSV-1+ACV+NEC-1	iPSC line 1	MOI=0.2	HSV1-GFP	0.779
+HSV-1+ACV+NEC-1	iPSC line 1	MOI=0.2	ZO1	0.577
+HSV-1+ACV+NEC-1	iPSC line 1	MOI=0.2	HSV1-GFP	0.723
+HSV-1+ACV+NEC-1	iPSC line 1	MOI=0.2	ZO1	0.417
+HSV-1+ACV+NEC-1	iPSC line 1	MOI=0.2	HSV1-GFP	0.17
+HSV-1+ACV+NEC-1	iPSC line 1	MOI=0.2	ZO1	0.388
+HSV-1+ACV+NEC-1	iPSC line 1	MOI=0.2	HSV1-GFP	0.378
+HSV-1+ACV+NEC-1	iPSC line 1	MOI=0.2	ZO1	0.414
+HSV-1+ACV+NEC-1	iPSC line 1	MOI=0.2	HSV1-GFP	1.014
+HSV-1+ACV+NEC-1	iPSC line 1	MOI=0.2	ZO1	0.423
+HSV-1+ACV+NEC-1	iPSC line 1	MOI=0.2	HSV1-GFP	0.901
+HSV-1+ACV+NEC-1	iPSC line 1	MOI=0.2	ZO1	0.406
+HSV-1+ACV+NEC-1	iPSC line 1	MOI=0.2	HSV1-GFP	0.378
+HSV-1+ACV+NEC-1	iPSC line 1	MOI=0.2	ZO1	0.412
+HSV-1+ACV+NEC-1	iPSC line 1	MOI=0.2	HSV1-GFP	0.363
+HSV-1+ACV+NEC-1	iPSC line 1	MOI=0.2	ZO1	0.322
+HSV-1+ACV+NEC-1	iPSC line 1	MOI=0.2	HSV1-GFP	1.438
+HSV-1+ACV+NEC-1	iPSC line 1	MOI=0.2	ZO1	0.467
+HSV-1+ACV+NEC-1	iPSC line 1	MOI=0.2	HSV1-GFP	0.743
+HSV-1+ACV+NEC-1	iPSC line 1	MOI=0.2	ZO1	0.362
+HSV-1+ACV+NEC-1	iPSC line 1	MOI=0.2	HSV1-GFP	0.311
+HSV-1+ACV+NEC-1	iPSC line 1	MOI=0.2	ZO1	0.366
+HSV-1+ACV+NEC-1	iPSC line 1	MOI=0.2	HSV1-GFP	0.184
+HSV-1+ACV+NEC-1	iPSC line 1	MOI=0.2	ZO1	0.316
+HSV-1+ACV+NEC-1	iPSC line 1	MOI=0.2	HSV1-GFP	0.45
+HSV-1+ACV+NEC-1	iPSC line 1	MOI=0.2	ZO1	0.333
+HSV-1+ACV+NEC-1	iPSC line 1	MOI=0.2	HSV1-GFP	0.366
+HSV-1+ACV+NEC-1	iPSC line 1	MOI=0.2	ZO1	0.387
+HSV-1+ACV+NEC-1	iPSC line 1	MOI=0.2	HSV1-GFP	0.199
+HSV-1+ACV+NEC-1	iPSC line 1	MOI=0.2	ZO1	0.396
+HSV-1+ACV	iPSC line 1	MOI=0.2	HSV1-GFP	3.126
+HSV-1+ACV	iPSC line 1	MOI=0.2	ZO1	0.853
+HSV-1+ACV	iPSC line 1	MOI=0.2	HSV1-GFP	1.731
+HSV-1+ACV	iPSC line 1	MOI=0.2	ZO1	0.485
+HSV-1+ACV	iPSC line 1	MOI=0.2	HSV1-GFP	3.294
+HSV-1+ACV	iPSC line 1	MOI=0.2	ZO1	0.73
+HSV-1+ACV	iPSC line 1	MOI=0.2	HSV1-GFP	3.136
+HSV-1+ACV	iPSC line 1	MOI=0.2	ZO1	0.711
+HSV-1+ACV	iPSC line 1	MOI=0.2	HSV1-GFP	2.696
+HSV-1+ACV	iPSC line 1	MOI=0.2	ZO1	0.723
+HSV-1+ACV	iPSC line 1	MOI=0.2	HSV1-GFP	1.549
+HSV-1+ACV	iPSC line 1	MOI=0.2	ZO1	0.534
+HSV-1+ACV	iPSC line 1	MOI=0.2	HSV1-GFP	1.075
+HSV-1+ACV	iPSC line 1	MOI=0.2	ZO1	0.482
+HSV-1+ACV	iPSC line 1	MOI=0.2	HSV1-GFP	1.154
+HSV-1+ACV	iPSC line 1	MOI=0.2	ZO1	1.029
+HSV-1+ACV	iPSC line 1	MOI=0.2	HSV1-GFP	1.349
+HSV-1+ACV	iPSC line 1	MOI=0.2	ZO1	0.81
+HSV-1+ACV	iPSC line 1	MOI=0.2	HSV1-GFP	1.404
+HSV-1+ACV	iPSC line 1	MOI=0.2	ZO1	1.201
+HSV-1+ACV	iPSC line 1	MOI=0.2	HSV1-GFP	1.379
+HSV-1+ACV	iPSC line 1	MOI=0.2	ZO1	0.751
+HSV-1+ACV	iPSC line 1	MOI=0.2	HSV1-GFP	1.172
+HSV-1+ACV	iPSC line 1	MOI=0.2	ZO1	0.665
+HSV-1+ACV	iPSC line 1	MOI=0.2	HSV1-GFP	0.5
+HSV-1+ACV	iPSC line 1	MOI=0.2	ZO1	0.556
+HSV-1+ACV	iPSC line 1	MOI=0.2	HSV1-GFP	0.574
+HSV-1+ACV	iPSC line 1	MOI=0.2	ZO1	0.528
+HSV-1+ACV	iPSC line 1	MOI=0.2	HSV1-GFP	0.624
+HSV-1+ACV	iPSC line 1	MOI=0.2	ZO1	0.565
+HSV-1+ACV	iPSC line 1	MOI=0.2	HSV1-GFP	0.197
+HSV-1+ACV	iPSC line 1	MOI=0.2	ZO1	0.42
+HSV-1+ACV	iPSC line 1	MOI=0.2	HSV1-GFP	0.428
+HSV-1+ACV	iPSC line 1	MOI=0.2	ZO1	0.73
+HSV-1+ACV	iPSC line 1	MOI=0.2	HSV1-GFP	0.14
+HSV-1+ACV	iPSC line 1	MOI=0.2	ZO1	0.585
+HSV-1+ACV	iPSC line 1	MOI=0.2	HSV1-GFP	0.095
+HSV-1+ACV	iPSC line 1	MOI=0.2	ZO1	0.777
+HSV-1+ACV	iPSC line 1	MOI=0.2	HSV1-GFP	0.055
+HSV-1+ACV	iPSC line 1	MOI=0.2	ZO1	0.668
+HSV-1+ACV	iPSC line 1	MOI=0.2	HSV1-GFP	0.583
+HSV-1+ACV	iPSC line 1	MOI=0.2	ZO1	0.684
+HSV-1+ACV	iPSC line 1	MOI=0.2	HSV1-GFP	0.501
+HSV-1+ACV	iPSC line 1	MOI=0.2	ZO1	0.903
+HSV-1+CDDO-Me	iPSC line 2	MOI=0.2	HSV1-GFP	7.57
+HSV-1+CDDO-Me	iPSC line 2	MOI=0.2	ZO1	1.604
+HSV-1+CDDO-Me	iPSC line 2	MOI=0.2	HSV1-GFP	4.556
+HSV-1+CDDO-Me	iPSC line 2	MOI=0.2	ZO1	1.47
+HSV-1+CDDO-Me	iPSC line 2	MOI=0.2	HSV1-GFP	6.852
+HSV-1+CDDO-Me	iPSC line 2	MOI=0.2	ZO1	1.779
+HSV-1+CDDO-Me	iPSC line 2	MOI=0.2	HSV1-GFP	2.573
+HSV-1+CDDO-Me	iPSC line 2	MOI=0.2	ZO1	0.54
+HSV-1+CDDO-Me	iPSC line 2	MOI=0.2	HSV1-GFP	0.888
+HSV-1+CDDO-Me	iPSC line 2	MOI=0.2	ZO1	0.489
+HSV-1+CDDO-Me	iPSC line 2	MOI=0.2	HSV1-GFP	3.591
+HSV-1+CDDO-Me	iPSC line 2	MOI=0.2	ZO1	0.556
+HSV-1+CDDO-Me	iPSC line 2	MOI=0.2	HSV1-GFP	5.705
+HSV-1+CDDO-Me	iPSC line 2	MOI=0.2	ZO1	0.676
+HSV-1+CDDO-Me	iPSC line 1	MOI=0.2	HSV1-GFP	4.033
+HSV-1+CDDO-Me	iPSC line 1	MOI=0.2	ZO1	2.072
+HSV-1+CDDO-Me	iPSC line 1	MOI=0.2	HSV1-GFP	2.612
+HSV-1+CDDO-Me	iPSC line 1	MOI=0.2	ZO1	1.241
+HSV-1+CDDO-Me	iPSC line 1	MOI=0.2	HSV1-GFP	3.692
+HSV-1+CDDO-Me	iPSC line 1	MOI=0.2	ZO1	1.444
+HSV-1+CDDO-Me	iPSC line 1	MOI=0.2	HSV1-GFP	4.687
+HSV-1+CDDO-Me	iPSC line 1	MOI=0.2	ZO1	1.549
+HSV-1+CDDO-Me	iPSC line 1	MOI=0.2	HSV1-GFP	5.151
+HSV-1+CDDO-Me	iPSC line 1	MOI=0.2	ZO1	1.586
+HSV-1+CDDO-Me	iPSC line 1	MOI=0.2	HSV1-GFP	8.671
+HSV-1+CDDO-Me	iPSC line 1	MOI=0.2	ZO1	1.937
+HSV-1+CDDO-Me	iPSC line 1	MOI=0.2	HSV1-GFP	13.126
+HSV-1+CDDO-Me	iPSC line 1	MOI=0.2	ZO1	2.597
+HSV-1+CDDO-Me	iPSC line 1	MOI=0.2	HSV1-GFP	3.707
+HSV-1+CDDO-Me	iPSC line 1	MOI=0.2	ZO1	0.892
+HSV-1+CDDO-Me	iPSC line 1	MOI=0.2	HSV1-GFP	18.432
+HSV-1+CDDO-Me	iPSC line 1	MOI=0.2	ZO1	3.445
+HSV-1+CDDO-Me	iPSC line 1	MOI=0.2	HSV1-GFP	14.452
+HSV-1+CDDO-Me	iPSC line 1	MOI=0.2	ZO1	3.248
+HSV-1+CDDO-Me	iPSC line 1	MOI=0.2	HSV1-GFP	15.727
+HSV-1+CDDO-Me	iPSC line 1	MOI=0.2	ZO1	4.192
+HSV-1+CDDO-Me	iPSC line 1	MOI=0.2	HSV1-GFP	14.763
+HSV-1+CDDO-Me	iPSC line 1	MOI=0.2	ZO1	1.57
+HSV-1+CDDO-Me	iPSC line 1	MOI=0.2	HSV1-GFP	15.205
+HSV-1+CDDO-Me	iPSC line 1	MOI=0.2	ZO1	1.237
+HSV-1+CDDO-Me	iPSC line 1	MOI=0.2	HSV1-GFP	6.975
+HSV-1+CDDO-Me	iPSC line 1	MOI=0.2	ZO1	1.034
+HSV-1+CDDO-Me	iPSC line 1	MOI=0.2	HSV1-GFP	12.564
+HSV-1+CDDO-Me	iPSC line 1	MOI=0.2	ZO1	1.593
+HSV-1	iPSC line 2	MOI=0.2	HSV1-GFP	7.561
+HSV-1	iPSC line 2	MOI=0.2	ZO1	0.847
+HSV-1	iPSC line 2	MOI=0.2	HSV1-GFP	2.632
+HSV-1	iPSC line 2	MOI=0.2	ZO1	0.644
+HSV-1	iPSC line 2	MOI=0.2	HSV1-GFP	7.03
+HSV-1	iPSC line 2	MOI=0.2	ZO1	0.841
+HSV-1	iPSC line 2	MOI=0.2	HSV1-GFP	11.27
+HSV-1	iPSC line 2	MOI=0.2	ZO1	0.71
+HSV-1	iPSC line 2	MOI=0.2	HSV1-GFP	3.84
+HSV-1	iPSC line 2	MOI=0.2	ZO1	0.644
+HSV-1	iPSC line 2	MOI=0.2	HSV1-GFP	4.577
+HSV-1	iPSC line 2	MOI=0.2	ZO1	0.731
+HSV-1	iPSC line 2	MOI=0.2	HSV1-GFP	6.66
+HSV-1	iPSC line 2	MOI=0.2	ZO1	0.668
+HSV-1	iPSC line 2	MOI=0.2	HSV1-GFP	6.872
+HSV-1	iPSC line 2	MOI=0.2	ZO1	0.667
+HSV-1	iPSC line 2	MOI=0.2	HSV1-GFP	24.621
+HSV-1	iPSC line 2	MOI=0.2	ZO1	1.096
+HSV-1	iPSC line 2	MOI=0.2	HSV1-GFP	10.804
+HSV-1	iPSC line 2	MOI=0.2	ZO1	1.065
+HSV-1	iPSC line 2	MOI=0.2	HSV1-GFP	10.595
+HSV-1	iPSC line 2	MOI=0.2	ZO1	1.383
+HSV-1	iPSC line 2	MOI=0.2	HSV1-GFP	17.065
+HSV-1	iPSC line 2	MOI=0.2	ZO1	1.554
+HSV-1	iPSC line 2	MOI=0.2	HSV1-GFP	13.798
+HSV-1	iPSC line 2	MOI=0.2	ZO1	1.2
+HSV-1+NEC-1	iPSC line 2	MOI=0.2	HSV1-GFP	7.806
+HSV-1+NEC-1	iPSC line 2	MOI=0.2	ZO1	0.648
+HSV-1+NEC-1	iPSC line 2	MOI=0.2	HSV1-GFP	6.647
+HSV-1+NEC-1	iPSC line 2	MOI=0.2	ZO1	0.635
+HSV-1+NEC-1	iPSC line 2	MOI=0.2	HSV1-GFP	4.143
+HSV-1+NEC-1	iPSC line 2	MOI=0.2	ZO1	0.577
+HSV-1+NEC-1	iPSC line 2	MOI=0.2	HSV1-GFP	3.089
+HSV-1+NEC-1	iPSC line 2	MOI=0.2	ZO1	0.368
+HSV-1+NEC-1	iPSC line 2	MOI=0.2	HSV1-GFP	6.933
+HSV-1+NEC-1	iPSC line 2	MOI=0.2	ZO1	0.672
+HSV-1+NEC-1	iPSC line 2	MOI=0.2	HSV1-GFP	4.547
+HSV-1+NEC-1	iPSC line 2	MOI=0.2	ZO1	0.495
+HSV-1+NEC-1	iPSC line 2	MOI=0.2	HSV1-GFP	3.197
+HSV-1+NEC-1	iPSC line 2	MOI=0.2	ZO1	0.384
+HSV-1+NEC-1	iPSC line 2	MOI=0.2	HSV1-GFP	3.117
+HSV-1+NEC-1	iPSC line 2	MOI=0.2	ZO1	0.488
+HSV-1+NEC-1	iPSC line 1	MOI=0.2	HSV1-GFP	6.672
+HSV-1+NEC-1	iPSC line 1	MOI=0.2	ZO1	0.797
+HSV-1+NEC-1	iPSC line 1	MOI=0.2	HSV1-GFP	7.362
+HSV-1+NEC-1	iPSC line 1	MOI=0.2	ZO1	0.824
+HSV-1+NEC-1	iPSC line 1	MOI=0.2	HSV1-GFP	11.928
+HSV-1+NEC-1	iPSC line 1	MOI=0.2	ZO1	1.24
+HSV-1+NEC-1	iPSC line 1	MOI=0.2	HSV1-GFP	12.086
+HSV-1+NEC-1	iPSC line 1	MOI=0.2	ZO1	0.772
+HSV-1+NEC-1	iPSC line 1	MOI=0.2	HSV1-GFP	17.504
+HSV-1+NEC-1	iPSC line 1	MOI=0.2	ZO1	0.885
+HSV-1+NEC-1	iPSC line 1	MOI=0.2	HSV1-GFP	11.205
+HSV-1+NEC-1	iPSC line 1	MOI=0.2	ZO1	0.912
+HSV-1+NEC-1	iPSC line 1	MOI=0.2	HSV1-GFP	8.775
+HSV-1+NEC-1	iPSC line 1	MOI=0.2	ZO1	0.605
+HSV-1+NEC-1	iPSC line 1	MOI=0.2	HSV1-GFP	10.114
+HSV-1+NEC-1	iPSC line 1	MOI=0.2	ZO1	0.864
+HSV-1+NEC-1	iPSC line 1	MOI=0.2	HSV1-GFP	8.172
+HSV-1+NEC-1	iPSC line 1	MOI=0.2	ZO1	1.38
+HSV-1+NEC-1	iPSC line 1	MOI=0.2	HSV1-GFP	11.13
+HSV-1+NEC-1	iPSC line 1	MOI=0.2	ZO1	1.378
+HSV-1+NEC-1	iPSC line 1	MOI=0.2	HSV1-GFP	6.614
+HSV-1+NEC-1	iPSC line 1	MOI=0.2	ZO1	1.077
+HSV-1+NEC-1	iPSC line 1	MOI=0.2	HSV1-GFP	7.384
+HSV-1+NEC-1	iPSC line 1	MOI=0.2	ZO1	0.858
+HSV-1+NEC-1	iPSC line 1	MOI=0.2	HSV1-GFP	7.093
+HSV-1+NEC-1	iPSC line 1	MOI=0.2	ZO1	0.892
+HSV-1	iPSC line 1	MOI=0.2	HSV1-GFP	15.964
+HSV-1	iPSC line 1	MOI=0.2	ZO1	2.391
+HSV-1	iPSC line 1	MOI=0.2	HSV1-GFP	16.422
+HSV-1	iPSC line 1	MOI=0.2	ZO1	3.14
+HSV-1	iPSC line 1	MOI=0.2	HSV1-GFP	11.759
+HSV-1	iPSC line 1	MOI=0.2	ZO1	3.222
+HSV-1	iPSC line 1	MOI=0.2	HSV1-GFP	11.413
+HSV-1	iPSC line 1	MOI=0.2	ZO1	2.897
+HSV-1	iPSC line 1	MOI=0.2	HSV1-GFP	20.726
+HSV-1	iPSC line 1	MOI=0.2	ZO1	3.66
+HSV-1	iPSC line 1	MOI=0.2	HSV1-GFP	7.309
+HSV-1	iPSC line 1	MOI=0.2	ZO1	3.061
+HSV-1	iPSC line 1	MOI=0.2	HSV1-GFP	9.722
+HSV-1	iPSC line 1	MOI=0.2	ZO1	3.324
+HSV-1	iPSC line 1	MOI=0.2	HSV1-GFP	6.409
+HSV-1	iPSC line 1	MOI=0.2	ZO1	1.506
+HSV-1	iPSC line 1	MOI=0.2	HSV1-GFP	7.031
+HSV-1	iPSC line 1	MOI=0.2	ZO1	2.005
+HSV-1	iPSC line 1	MOI=0.2	HSV1-GFP	8.811
+HSV-1	iPSC line 1	MOI=0.2	ZO1	1.362
+HSV-1	iPSC line 1	MOI=0.2	HSV1-GFP	5.021
+HSV-1	iPSC line 1	MOI=0.2	ZO1	1.53
+HSV-1	iPSC line 1	MOI=0.2	HSV1-GFP	11.323
+HSV-1	iPSC line 1	MOI=0.2	ZO1	1.665
+HSV-1	iPSC line 1	MOI=0.2	HSV1-GFP	8.231
+HSV-1	iPSC line 1	MOI=0.2	ZO1	1.731
+HSV-1	iPSC line 1	MOI=0.2	HSV1-GFP	10.545
+HSV-1	iPSC line 1	MOI=0.2	ZO1	1.822
+HSV-1	iPSC line 1	MOI=0.2	HSV1-GFP	7.15
+HSV-1	iPSC line 1	MOI=0.2	ZO1	0.981
+HSV-1	iPSC line 1	MOI=0.2	HSV1-GFP	10.909
+HSV-1	iPSC line 1	MOI=0.2	ZO1	1.138
+HSV-1	iPSC line 1	MOI=0.2	HSV1-GFP	5.686
+HSV-1	iPSC line 1	MOI=0.2	ZO1	1.114
+HSV-1	iPSC line 1	MOI=0.2	HSV1-GFP	10.266
+HSV-1	iPSC line 1	MOI=0.2	ZO1	1.083
