# Supplementary material for: Modelling viral encephalitis caused by herpes simplex virus 1 infection in cerebral organoids
Source: Nat Microbiol. 2023 Jun 22;8(7):1252–66. doi: 10.1038/s41564-023-01405-y (PMC10322700; doi:10.1038/s41564-023-01405-y)
Supplement: Source Data Extended Data Fig. 9 — Statistical source data. [file 41564_2023_1405_MOESM15_ESM.xlsx]

## Sheet: source_data_ext_data_Fig9c
Condition	Line	GAPDH	GFP	STMN2
CTRL	iPSC line 2	5812418	0	2.82999
CTRL	iPSC line 1	7543459	0	2.05603
CTRL	iPSC line 1	10696187	0	1.45242
CTRL	iPSC line 1	6092125	0	1.72572
HSV1	iPSC line 2	7490489	1.86016	0.106837
HSV1	iPSC line 1	10842066	1.80108	0.0101206
HSV1	iPSC line 1	6733146	2.7698	0.0152391
HSV1	iPSC line 1	6781196	1.32644	0.0724092
HSV1	iPSC line 1	7788655	1.6984	0.116193
HSV1	iPSC line 1	10037602	2.72692	0.00379782
HSV1+ACV	iPSC line 2	7081610	0.580229	0.96034
HSV1+ACV	iPSC line 1	6429368	0.0872702	0.496834
HSV1+ACV	iPSC line 1	7390560	1.03756	0.0234111
HSV1+ACV	iPSC line 1	6103539	0.102794	0.822534
HSV1+ACV	iPSC line 1	8386024	0.084754	0.0822617
HSV1+ACV	iPSC line 1	10822631	1.76018	0.0770441
HSV1+ACV+CDDO-Me	iPSC line 2	4894861	0.124196	0.76597
HSV1+ACV+CDDO-Me	iPSC line 1	6246610	0.0855674	0.487798
HSV1+ACV+CDDO-Me	iPSC line 1	9826167	0.127997	0.425346
HSV1+ACV+CDDO-Me	iPSC line 1	3745518	0.148253	1.0446
HSV1+ACV+CDDO-Me	iPSC line 1	7539560	0	1.63114
HSV1+ACV+CDDO-Me	iPSC line 1	10064045	0.466568	0.920953
HSV1+ACV+NEC1	iPSC line 2	6043640	0.0476569	0.969796
HSV1+ACV+NEC1	iPSC line 1	7663853	0.0264367	0.880579
HSV1+ACV+NEC1	iPSC line 1	10826602	0.0598135	0.244429
HSV1+ACV+NEC1	iPSC line 1	6240953	0.0505541	1.67757
HSV1+ACV+NEC1	iPSC line 1	6931217	0	2.69409
HSV1+ACV+NEC1	iPSC line 1	8938510	0.00469877	1.59615
HSV1+CDDO-Me	iPSC line 2	5870589	1.4425	0.129445
HSV1+CDDO-Me	iPSC line 1	7994924	0.927005	0.246543
HSV1+CDDO-Me	iPSC line 1	8625045	1.92199	0.0736393
HSV1+CDDO-Me	iPSC line 1	6771827	0.923501	0.160423
HSV1+NEC1	iPSC line 2	6652782	2.1582	0.14207
HSV1+NEC1	iPSC line 1	6527903	2.01674	0.225526
HSV1+NEC1	iPSC line 1	7874510	1.37512	0.0936856
HSV1+NEC1	iPSC line 1	3636397	2.26547	0.175816
