# Supplementary material for: Modelling viral encephalitis caused by herpes simplex virus 1 infection in cerebral organoids
Source: Nat Microbiol. 2023 Jun 22;8(7):1252–66. doi: 10.1038/s41564-023-01405-y (PMC10322700; doi:10.1038/s41564-023-01405-y)
Supplement: Source Data Extended Data Fig. 10 — Statistical source data. [file 41564_2023_1405_MOESM17_ESM.xlsx]

## Sheet: source_data_ext_data_Fig10j
Condition	p-p65	GAPDH	GFP	batch
Mock	3.47868	217728	0.508005	1
Mock	1.97286	210314	0.232704	1
Mock	1.47013	334213	0	2
Mock	0	306799	0	3
HSV-1	13.397	379435	24.2836	1
HSV-1	14.6303	322556	33.3456	1
HSV-1	8.0662	374213	18.8474	2
HSV-1	5.98662	685991	19.1018	3
Medium mock	2.56329	228314	0	1
Medium mock	0.859712	254021	0	1
Medium mock	0.756832	558284	0	2
Medium mock	1.41133	952648	0	3
Medium HSV-1	14.4078	117192	0	1
Medium HSV-1	9.00129	144314	0	1
Medium HSV-1	3.57077	472456	0	2
Medium HSV-1	5.57846	615698	0	3
